# Supplementary material for: Chromosome-level haplotype-resolved genome assembly for Takifugu ocellatus using PacBio and Hi-C technologies
Source: Sci Data. 2023 Jan 11;10:22. doi: 10.1038/s41597-023-01937-2 (PMC9834249; doi:10.1038/s41597-023-01937-2)
Supplement: Supplementary file 2 — Supplymentary Table [file 41597_2023_1937_MOESM2_ESM.xlsx]

## Sheet: Table legends
Table S1. Statistics of genome survey based on 17-mer analysis. Table S2. The genome coverage statistics of Illumina reads. Table S3. Completeness and accuracy evaluation of monoploid and two haploids. Table S4. The download link of 12 species that used for orthofinder. Table S5. Statistics of different types orthologues between T. ocellatus and other 12 species. Table S6. The GO enrichment of ex…

## Sheet: Table 1
Table S1 Statistics of genome survey based on 17-mer analysis
K-mer number	K-mer Depth (X)	Genome Size (Mbp)	Heterozygous Ratio (%)	Repeat (%)
46154258187	124.92	369.48	0.47	27.29

## Sheet: Table 2
	Download link
D. rerio	https://ftp.ncbi.nlm.nih.gov/genomes/all/GCF/000/002/035/GCF_000002035.6_GRCz11/GCF_000002035.6_GRCz11_protein.faa.gz
G. aculeatus	https://ftp.ncbi.nlm.nih.gov/genomes/all/GCF/016/920/845/GCF_016920845.1_GAculeatus_UGA_version5/GCF_016920845.1_GAculeatus_UGA_version5_protein.faa.gz
H. comes	https://ftp.ncbi.nlm.nih.gov/genomes/all/GCF/001/891/065/GCF_001891065.2_H_comes_QL1_v1.1/GCF_001891065.2_H_comes_QL1_v1.1_protein.faa.gz
L. litulon	https://www.frontiersin.org/articles/10.3389/fgene.2020.581161/full
M. mola	https://ftp.cngb.org/pub/gigadb/pub/10.5524/100001_101000/100214/7.Sunfish.protein.fa
O. latipes	https://ftp.ncbi.nlm.nih.gov/genomes/all/GCF/002/234/675/GCF_002234675.1_ASM223467v1/GCF_002234675.1_ASM223467v1_protein.faa.gz
T. bimaculatus	https://ftp.ncbi.nlm.nih.gov/genomes/all/GCA/004/026/145/GCA_004026145.2_XU_Tbim_1.0/GCA_004026145.2_XU_Tbim_1.0_protein.faa.gz
T. flavidus	https://ftp.ncbi.nlm.nih.gov/genomes/all/GCA/003/711/565/GCA_003711565.2_ASM371156v2/GCA_003711565.2_ASM371156v2_protein.faa.gz
T. nigroviridis	https://ftp.ncbi.nlm.nih.gov/genomes/all/GCA/000/180/735/GCA_000180735.1_ASM18073v1/GCA_000180735.1_ASM18073v1_protein.faa.gz
T. palembangensis	https://ftp.cngb.org/pub/gigadb/pub/10.5524/100001_101000/100755/Tpa.pep
T. rubripes	https://ftp.ncbi.nlm.nih.gov/genomes/all/GCF/901/000/725/GCF_901000725.2_fTakRub1.2/GCF_901000725.2_fTakRub1.2_protein.faa.gz
T. septentrionalis	https://figshare.com/articles/dataset/Thamnaconus_septentrionalis_genome_supporting_data/11874825/1

## Sheet: Table 3
Table S4 Statistics of different types orthologues between T. ocellatus and other 12 species
Species	Total	SC	MC	Species Unique	Ts	Other
Dre	28777	2698	6004	455	-	19620
Gac	19915	2698	2914	29	-	14274
Hco	20381	2698	3207	58	-	14418
Lli	19854	2698	2982	54	-	14120
Ola	21427	2698	3005	71	-	15653
Mmo	20900	2698	3288	26	2	14888
Tbi	20349	2698	3847	33	2	13771
Tfl	27317	2698	3506	129	2	20984
Tni	19266	2698	3221	41	2	13306
Toc	22443	2698	3193	119	2	16433
Tpa	18831	2698	2645	174	2	13314
Tru	20121	2698	2933	15	2	14475
Tse	20759	2698	3020	41	2	15000

## Sheet: Table 4
Table S2 The genome coverage statistics of Illumina reads
	monoploid	haploid 1	haploid 2
Mapping rate (%)	96.19	95.65	96.03
Coverage (%)	99.84	99.86	99.84
Coverage at least 4X (%)	99.56	99.61	99.60
Coverage at least 10X (%)	99.32	99.37	99.37
Coverage at least 20X (%)	98.87	98.93	98.96

## Sheet: Table 5
Table S3 Completeness and accuracy evaluation
	monoploid		haploid 1		haploid 2
BUSCO	Number	Percentage (%)	Number	Percentage (%)	Number	Percentage (%)
All BUSCOs used	3640	-	3640	-	3640	-
Complete BUSCOs	3546	97.5%	3543	97.3%	3537	97.1%
Fragmented BUSCOs	18	0.5%	19	0.5%	22	0.6%
Missing BUSCOs	76	2.0%	78	2.2%	81	2.3%
QV	47.14	-	47.17	-	47.74	-

## Sheet: Table 6
GO ID		Description	out (28)	All (5915)	pvalue	p.adjust	Genes
GO:0042157	BP	lipoprotein metabolic process	6	30	3.49158e-09	2.58377e-07	evm.model.ptg000052l.115;evm.model.ptg000052l.117;evm.model.ptg000052l.121;evm.model.ptg000052l.122;evm.model.ptg000052l.123;evm.model.ptg000052l.124
GO:0006869	BP	lipid transport	6	44	3.96885e-08	1.46847e-06	evm.model.ptg000052l.115;evm.model.ptg000052l.117;evm.model.ptg000052l.121;evm.model.ptg000052l.122;evm.model.ptg000052l.123;evm.model.ptg000052l.124
GO:0010876	BP	lipid localization	6	49	7.73715e-08	1.9085e-06	evm.model.ptg000052l.115;evm.model.ptg000052l.117;evm.model.ptg000052l.121;evm.model.ptg000052l.122;evm.model.ptg000052l.123;evm.model.ptg000052l.124
GO:0016579	BP	protein deubiquitination	6	62	3.26237e-07	4.82831e-06	evm.model.ptg000012l.282;evm.model.ptg000012l.283;evm.model.ptg000012l.284;evm.model.ptg000034l.6;evm.model.ptg000034l.7;evm.model.ptg000034l.8
GO:0070646	BP	protein modification by small protein removal	6	62	3.26237e-07	4.82831e-06	evm.model.ptg000012l.282;evm.model.ptg000012l.283;evm.model.ptg000012l.284;evm.model.ptg000034l.6;evm.model.ptg000034l.7;evm.model.ptg000034l.8
GO:0070647	BP	protein modification by small protein conjugation or removal	6	92	3.4363e-06	4.2381e-05	evm.model.ptg000012l.282;evm.model.ptg000012l.283;evm.model.ptg000012l.284;evm.model.ptg000034l.6;evm.model.ptg000034l.7;evm.model.ptg000034l.8
GO:0019538	BP	protein metabolic process	17	1538	0.000107683	0.00113836	evm.model.ptg000004l.154;evm.model.ptg000012l.282;evm.model.ptg000012l.283;evm.model.ptg000012l.284;evm.model.ptg000017l.898;evm.model.ptg000017l.900;evm.model.ptg000028l.538;evm.model.ptg000034l.6;evm.model.ptg000034l.7;evm.model.ptg000034l.8;evm.model.ptg000052l.115;evm.model.ptg000052l.117;evm.model.ptg000052l.121;evm.model.ptg000052l.122;evm.model.ptg000052l.123;evm.model.ptg000052l.124;evm.m…
GO:0044765	BP	single-organism transport	13	941	0.000138768	0.00124715	evm.model.ptg000009l.483;evm.model.ptg000009l.484;evm.model.ptg000009l.486;evm.model.ptg000009l.487;evm.model.ptg000009l.488;evm.model.ptg000009l.489;evm.model.ptg000009l.490;evm.model.ptg000052l.115;evm.model.ptg000052l.117;evm.model.ptg000052l.121;evm.model.ptg000052l.122;evm.model.ptg000052l.123;evm.model.ptg000052l.124
GO:1902578	BP	single-organism localization	13	949	0.000151681	0.00124715	evm.model.ptg000009l.483;evm.model.ptg000009l.484;evm.model.ptg000009l.486;evm.model.ptg000009l.487;evm.model.ptg000009l.488;evm.model.ptg000009l.489;evm.model.ptg000009l.490;evm.model.ptg000052l.115;evm.model.ptg000052l.117;evm.model.ptg000052l.121;evm.model.ptg000052l.122;evm.model.ptg000052l.123;evm.model.ptg000052l.124
GO:0033036	BP	macromolecule localization	6	188	0.000199955	0.00147967	evm.model.ptg000052l.115;evm.model.ptg000052l.117;evm.model.ptg000052l.121;evm.model.ptg000052l.122;evm.model.ptg000052l.123;evm.model.ptg000052l.124
GO:0071702	BP	organic substance transport	6	196	0.000251016	0.00168865	evm.model.ptg000052l.115;evm.model.ptg000052l.117;evm.model.ptg000052l.121;evm.model.ptg000052l.122;evm.model.ptg000052l.123;evm.model.ptg000052l.124
GO:0043170	BP	macromolecule metabolic process	21	2509	0.000469232	0.00276094	evm.model.ptg000001l.220;evm.model.ptg000001l.847;evm.model.ptg000004l.15;evm.model.ptg000004l.154;evm.model.ptg000012l.282;evm.model.ptg000012l.283;evm.model.ptg000012l.284;evm.model.ptg000017l.898;evm.model.ptg000017l.900;evm.model.ptg000024l.58;evm.model.ptg000028l.538;evm.model.ptg000034l.6;evm.model.ptg000034l.7;evm.model.ptg000034l.8;evm.model.ptg000052l.115;evm.model.ptg000052l.117;evm.mod…
GO:0006810	BP	transport	13	1066	0.000502935	0.00276094	evm.model.ptg000009l.483;evm.model.ptg000009l.484;evm.model.ptg000009l.486;evm.model.ptg000009l.487;evm.model.ptg000009l.488;evm.model.ptg000009l.489;evm.model.ptg000009l.490;evm.model.ptg000052l.115;evm.model.ptg000052l.117;evm.model.ptg000052l.121;evm.model.ptg000052l.122;evm.model.ptg000052l.123;evm.model.ptg000052l.124
GO:0051234	BP	establishment of localization	13	1070	0.00052234	0.00276094	evm.model.ptg000009l.483;evm.model.ptg000009l.484;evm.model.ptg000009l.486;evm.model.ptg000009l.487;evm.model.ptg000009l.488;evm.model.ptg000009l.489;evm.model.ptg000009l.490;evm.model.ptg000052l.115;evm.model.ptg000052l.117;evm.model.ptg000052l.121;evm.model.ptg000052l.122;evm.model.ptg000052l.123;evm.model.ptg000052l.124
GO:0051179	BP	localization	13	1092	0.000641086	0.00316269	evm.model.ptg000009l.483;evm.model.ptg000009l.484;evm.model.ptg000009l.486;evm.model.ptg000009l.487;evm.model.ptg000009l.488;evm.model.ptg000009l.489;evm.model.ptg000009l.490;evm.model.ptg000052l.115;evm.model.ptg000052l.117;evm.model.ptg000052l.121;evm.model.ptg000052l.122;evm.model.ptg000052l.123;evm.model.ptg000052l.124
GO:0006464	BP	cellular protein modification process	11	952	0.00269288	0.011722	evm.model.ptg000004l.154;evm.model.ptg000012l.282;evm.model.ptg000012l.283;evm.model.ptg000012l.284;evm.model.ptg000017l.898;evm.model.ptg000017l.900;evm.model.ptg000028l.538;evm.model.ptg000034l.6;evm.model.ptg000034l.7;evm.model.ptg000034l.8;evm.model.ptg000083l.49
GO:0036211	BP	protein modification process	11	952	0.00269288	0.011722	evm.model.ptg000004l.154;evm.model.ptg000012l.282;evm.model.ptg000012l.283;evm.model.ptg000012l.284;evm.model.ptg000017l.898;evm.model.ptg000017l.900;evm.model.ptg000028l.538;evm.model.ptg000034l.6;evm.model.ptg000034l.7;evm.model.ptg000034l.8;evm.model.ptg000083l.49
GO:0043412	BP	macromolecule modification	11	983	0.00349497	0.0143682	evm.model.ptg000004l.154;evm.model.ptg000012l.282;evm.model.ptg000012l.283;evm.model.ptg000012l.284;evm.model.ptg000017l.898;evm.model.ptg000017l.900;evm.model.ptg000028l.538;evm.model.ptg000034l.6;evm.model.ptg000034l.7;evm.model.ptg000034l.8;evm.model.ptg000083l.49
GO:0044238	BP	primary metabolic process	21	2928	0.00531353	0.0206948	evm.model.ptg000001l.220;evm.model.ptg000001l.847;evm.model.ptg000004l.15;evm.model.ptg000004l.154;evm.model.ptg000012l.282;evm.model.ptg000012l.283;evm.model.ptg000012l.284;evm.model.ptg000017l.898;evm.model.ptg000017l.900;evm.model.ptg000024l.58;evm.model.ptg000028l.538;evm.model.ptg000034l.6;evm.model.ptg000034l.7;evm.model.ptg000034l.8;evm.model.ptg000052l.115;evm.model.ptg000052l.117;evm.mod…
GO:0071704	BP	organic substance metabolic process	21	3013	0.00811194	0.0300142	evm.model.ptg000001l.220;evm.model.ptg000001l.847;evm.model.ptg000004l.15;evm.model.ptg000004l.154;evm.model.ptg000012l.282;evm.model.ptg000012l.283;evm.model.ptg000012l.284;evm.model.ptg000017l.898;evm.model.ptg000017l.900;evm.model.ptg000024l.58;evm.model.ptg000028l.538;evm.model.ptg000034l.6;evm.model.ptg000034l.7;evm.model.ptg000034l.8;evm.model.ptg000052l.115;evm.model.ptg000052l.117;evm.mod…
GO:0044267	BP	cellular protein metabolic process	11	1180	0.0143796	0.0506711	evm.model.ptg000004l.154;evm.model.ptg000012l.282;evm.model.ptg000012l.283;evm.model.ptg000012l.284;evm.model.ptg000017l.898;evm.model.ptg000017l.900;evm.model.ptg000028l.538;evm.model.ptg000034l.6;evm.model.ptg000034l.7;evm.model.ptg000034l.8;evm.model.ptg000083l.49
GO:0008152	BP	metabolic process	21	3163	0.0162578	0.0546854	evm.model.ptg000001l.220;evm.model.ptg000001l.847;evm.model.ptg000004l.15;evm.model.ptg000004l.154;evm.model.ptg000012l.282;evm.model.ptg000012l.283;evm.model.ptg000012l.284;evm.model.ptg000017l.898;evm.model.ptg000017l.900;evm.model.ptg000024l.58;evm.model.ptg000028l.538;evm.model.ptg000034l.6;evm.model.ptg000034l.7;evm.model.ptg000034l.8;evm.model.ptg000052l.115;evm.model.ptg000052l.117;evm.mod…
GO:0006508	BP	proteolysis	6	459	0.0183199	0.0589423	evm.model.ptg000012l.282;evm.model.ptg000012l.283;evm.model.ptg000012l.284;evm.model.ptg000034l.6;evm.model.ptg000034l.7;evm.model.ptg000034l.8
GO:0055085	BP	transmembrane transport	7	617	0.0218498	0.0673703	evm.model.ptg000009l.483;evm.model.ptg000009l.484;evm.model.ptg000009l.486;evm.model.ptg000009l.487;evm.model.ptg000009l.488;evm.model.ptg000009l.489;evm.model.ptg000009l.490
GO:0044260	BP	cellular macromolecule metabolic process	15	2132	0.0432412	0.127994	evm.model.ptg000001l.220;evm.model.ptg000001l.847;evm.model.ptg000004l.15;evm.model.ptg000004l.154;evm.model.ptg000012l.282;evm.model.ptg000012l.283;evm.model.ptg000012l.284;evm.model.ptg000017l.898;evm.model.ptg000017l.900;evm.model.ptg000024l.58;evm.model.ptg000028l.538;evm.model.ptg000034l.6;evm.model.ptg000034l.7;evm.model.ptg000034l.8;evm.model.ptg000083l.49
GO:0006468	BP	protein phosphorylation	5	612	0.15711	0.443519	evm.model.ptg000004l.154;evm.model.ptg000017l.898;evm.model.ptg000017l.900;evm.model.ptg000028l.538;evm.model.ptg000083l.49
GO:0044237	BP	cellular metabolic process	15	2519	0.161825	0.443519	evm.model.ptg000001l.220;evm.model.ptg000001l.847;evm.model.ptg000004l.15;evm.model.ptg000004l.154;evm.model.ptg000012l.282;evm.model.ptg000012l.283;evm.model.ptg000012l.284;evm.model.ptg000017l.898;evm.model.ptg000017l.900;evm.model.ptg000024l.58;evm.model.ptg000028l.538;evm.model.ptg000034l.6;evm.model.ptg000034l.7;evm.model.ptg000034l.8;evm.model.ptg000083l.49
GO:0016310	BP	phosphorylation	5	647	0.185169	0.489376	evm.model.ptg000004l.154;evm.model.ptg000017l.898;evm.model.ptg000017l.900;evm.model.ptg000028l.538;evm.model.ptg000083l.49
GO:0006355	BP	regulation of transcription, DNA-templated	4	618	0.334789	0.682553	evm.model.ptg000001l.220;evm.model.ptg000001l.847;evm.model.ptg000004l.15;evm.model.ptg000024l.58
GO:1903506	BP	regulation of nucleic acid-templated transcription	4	618	0.334789	0.682553	evm.model.ptg000001l.220;evm.model.ptg000001l.847;evm.model.ptg000004l.15;evm.model.ptg000024l.58
GO:2001141	BP	regulation of RNA biosynthetic process	4	618	0.334789	0.682553	evm.model.ptg000001l.220;evm.model.ptg000001l.847;evm.model.ptg000004l.15;evm.model.ptg000024l.58
GO:0051252	BP	regulation of RNA metabolic process	4	620	0.337029	0.682553	evm.model.ptg000001l.220;evm.model.ptg000001l.847;evm.model.ptg000004l.15;evm.model.ptg000024l.58
GO:0019219	BP	regulation of nucleobase-containing compound metabolic process	4	624	0.341515	0.682553	evm.model.ptg000001l.220;evm.model.ptg000001l.847;evm.model.ptg000004l.15;evm.model.ptg000024l.58
GO:0010556	BP	regulation of macromolecule biosynthetic process	4	630	0.348252	0.682553	evm.model.ptg000001l.220;evm.model.ptg000001l.847;evm.model.ptg000004l.15;evm.model.ptg000024l.58
GO:0031326	BP	regulation of cellular biosynthetic process	4	630	0.348252	0.682553	evm.model.ptg000001l.220;evm.model.ptg000001l.847;evm.model.ptg000004l.15;evm.model.ptg000024l.58
GO:2000112	BP	regulation of cellular macromolecule biosynthetic process	4	630	0.348252	0.682553	evm.model.ptg000001l.220;evm.model.ptg000001l.847;evm.model.ptg000004l.15;evm.model.ptg000024l.58
GO:0009889	BP	regulation of biosynthetic process	4	631	0.349376	0.682553	evm.model.ptg000001l.220;evm.model.ptg000001l.847;evm.model.ptg000004l.15;evm.model.ptg000024l.58
GO:0051171	BP	regulation of nitrogen compound metabolic process	4	632	0.3505	0.682553	evm.model.ptg000001l.220;evm.model.ptg000001l.847;evm.model.ptg000004l.15;evm.model.ptg000024l.58
GO:0010468	BP	regulation of gene expression	4	641	0.360626	0.684264	evm.model.ptg000001l.220;evm.model.ptg000001l.847;evm.model.ptg000004l.15;evm.model.ptg000024l.58
GO:0080090	BP	regulation of primary metabolic process	4	660	0.382033	0.693536	evm.model.ptg000001l.220;evm.model.ptg000001l.847;evm.model.ptg000004l.15;evm.model.ptg000024l.58
GO:0031323	BP	regulation of cellular metabolic process	4	668	0.391047	0.693536	evm.model.ptg000001l.220;evm.model.ptg000001l.847;evm.model.ptg000004l.15;evm.model.ptg000024l.58
GO:0060255	BP	regulation of macromolecule metabolic process	4	672	0.395552	0.693536	evm.model.ptg000001l.220;evm.model.ptg000001l.847;evm.model.ptg000004l.15;evm.model.ptg000024l.58
GO:0019222	BP	regulation of metabolic process	4	704	0.431476	0.693536	evm.model.ptg000001l.220;evm.model.ptg000001l.847;evm.model.ptg000004l.15;evm.model.ptg000024l.58
GO:0006351	BP	transcription, DNA-templated	4	707	0.434828	0.693536	evm.model.ptg000001l.220;evm.model.ptg000001l.847;evm.model.ptg000004l.15;evm.model.ptg000024l.58
GO:0097659	BP	nucleic acid-templated transcription	4	707	0.434828	0.693536	evm.model.ptg000001l.220;evm.model.ptg000001l.847;evm.model.ptg000004l.15;evm.model.ptg000024l.58
GO:0032774	BP	RNA biosynthetic process	4	709	0.43706	0.693536	evm.model.ptg000001l.220;evm.model.ptg000001l.847;evm.model.ptg000004l.15;evm.model.ptg000024l.58
GO:0006793	BP	phosphorus metabolic process	5	924	0.449861	0.693536	evm.model.ptg000004l.154;evm.model.ptg000017l.898;evm.model.ptg000017l.900;evm.model.ptg000028l.538;evm.model.ptg000083l.49
GO:0006796	BP	phosphate-containing compound metabolic process	5	924	0.449861	0.693536	evm.model.ptg000004l.154;evm.model.ptg000017l.898;evm.model.ptg000017l.900;evm.model.ptg000028l.538;evm.model.ptg000083l.49
GO:0034654	BP	nucleobase-containing compound biosynthetic process	4	799	0.53492	0.802514	evm.model.ptg000001l.220;evm.model.ptg000001l.847;evm.model.ptg000004l.15;evm.model.ptg000024l.58
GO:0019438	BP	aromatic compound biosynthetic process	4	812	0.548491	0.802514	evm.model.ptg000001l.220;evm.model.ptg000001l.847;evm.model.ptg000004l.15;evm.model.ptg000024l.58
GO:0018130	BP	heterocycle biosynthetic process	4	818	0.554695	0.802514	evm.model.ptg000001l.220;evm.model.ptg000001l.847;evm.model.ptg000004l.15;evm.model.ptg000024l.58
GO:1901362	BP	organic cyclic compound biosynthetic process	4	827	0.563928	0.802514	evm.model.ptg000001l.220;evm.model.ptg000001l.847;evm.model.ptg000004l.15;evm.model.ptg000024l.58
GO:0009987	BP	cellular process	22	4664	0.62132	0.862835	evm.model.ptg000001l.220;evm.model.ptg000001l.847;evm.model.ptg000004l.15;evm.model.ptg000004l.154;evm.model.ptg000009l.483;evm.model.ptg000009l.484;evm.model.ptg000009l.486;evm.model.ptg000009l.487;evm.model.ptg000009l.488;evm.model.ptg000009l.489;evm.model.ptg000009l.490;evm.model.ptg000012l.282;evm.model.ptg000012l.283;evm.model.ptg000012l.284;evm.model.ptg000017l.898;evm.model.ptg000017l.900;…
GO:0016070	BP	RNA metabolic process	4	894	0.629636	0.862835	evm.model.ptg000001l.220;evm.model.ptg000001l.847;evm.model.ptg000004l.15;evm.model.ptg000024l.58
GO:0044271	BP	cellular nitrogen compound biosynthetic process	4	987	0.7108	0.91724	evm.model.ptg000001l.220;evm.model.ptg000001l.847;evm.model.ptg000004l.15;evm.model.ptg000024l.58
GO:0090304	BP	nucleic acid metabolic process	4	998	0.71957	0.91724	evm.model.ptg000001l.220;evm.model.ptg000001l.847;evm.model.ptg000004l.15;evm.model.ptg000024l.58
GO:0009059	BP	macromolecule biosynthetic process	4	1007	0.726611	0.91724	evm.model.ptg000001l.220;evm.model.ptg000001l.847;evm.model.ptg000004l.15;evm.model.ptg000024l.58
GO:0034645	BP	cellular macromolecule biosynthetic process	4	1007	0.726611	0.91724	evm.model.ptg000001l.220;evm.model.ptg000001l.847;evm.model.ptg000004l.15;evm.model.ptg000024l.58
GO:0044699	BP	single-organism process	13	2985	0.731313	0.91724	evm.model.ptg000009l.483;evm.model.ptg000009l.484;evm.model.ptg000009l.486;evm.model.ptg000009l.487;evm.model.ptg000009l.488;evm.model.ptg000009l.489;evm.model.ptg000009l.490;evm.model.ptg000052l.115;evm.model.ptg000052l.117;evm.model.ptg000052l.121;evm.model.ptg000052l.122;evm.model.ptg000052l.123;evm.model.ptg000052l.124
GO:0010467	BP	gene expression	4	1034	0.747011	0.921314	evm.model.ptg000001l.220;evm.model.ptg000001l.847;evm.model.ptg000004l.15;evm.model.ptg000024l.58
GO:0006139	BP	nucleobase-containing compound metabolic process	4	1152	0.823595	0.949244	evm.model.ptg000001l.220;evm.model.ptg000001l.847;evm.model.ptg000004l.15;evm.model.ptg000024l.58
GO:0044249	BP	cellular biosynthetic process	4	1154	0.824722	0.949244	evm.model.ptg000001l.220;evm.model.ptg000001l.847;evm.model.ptg000004l.15;evm.model.ptg000024l.58
GO:0006725	BP	cellular aromatic compound metabolic process	4	1179	0.838345	0.949244	evm.model.ptg000001l.220;evm.model.ptg000001l.847;evm.model.ptg000004l.15;evm.model.ptg000024l.58
GO:0046483	BP	heterocycle metabolic process	4	1180	0.838872	0.949244	evm.model.ptg000001l.220;evm.model.ptg000001l.847;evm.model.ptg000004l.15;evm.model.ptg000024l.58
GO:1901576	BP	organic substance biosynthetic process	4	1187	0.842526	0.949244	evm.model.ptg000001l.220;evm.model.ptg000001l.847;evm.model.ptg000004l.15;evm.model.ptg000024l.58
GO:1901360	BP	organic cyclic compound metabolic process	4	1195	0.846623	0.949244	evm.model.ptg000001l.220;evm.model.ptg000001l.847;evm.model.ptg000004l.15;evm.model.ptg000024l.58
GO:0009058	BP	biosynthetic process	4	1238	0.867231	0.957837	evm.model.ptg000001l.220;evm.model.ptg000001l.847;evm.model.ptg000004l.15;evm.model.ptg000024l.58
GO:0034641	BP	cellular nitrogen compound metabolic process	4	1338	0.906644	0.986642	evm.model.ptg000001l.220;evm.model.ptg000001l.847;evm.model.ptg000004l.15;evm.model.ptg000024l.58
GO:0006807	BP	nitrogen compound metabolic process	4	1387	0.922092	0.988911	evm.model.ptg000001l.220;evm.model.ptg000001l.847;evm.model.ptg000004l.15;evm.model.ptg000024l.58
GO:0044763	BP	single-organism cellular process	7	2574	0.987217	1	evm.model.ptg000009l.483;evm.model.ptg000009l.484;evm.model.ptg000009l.486;evm.model.ptg000009l.487;evm.model.ptg000009l.488;evm.model.ptg000009l.489;evm.model.ptg000009l.490
GO:0050794	BP	regulation of cellular process	4	1897	0.991326	1	evm.model.ptg000001l.220;evm.model.ptg000001l.847;evm.model.ptg000004l.15;evm.model.ptg000024l.58
GO:0050789	BP	regulation of biological process	4	1948	0.993248	1	evm.model.ptg000001l.220;evm.model.ptg000001l.847;evm.model.ptg000004l.15;evm.model.ptg000024l.58
GO:0065007	BP	biological regulation	4	1980	0.994247	1	evm.model.ptg000001l.220;evm.model.ptg000001l.847;evm.model.ptg000004l.15;evm.model.ptg000024l.58
GO:0008150	BP	biological_process	28	5915	1	1	evm.model.ptg000001l.220;evm.model.ptg000001l.847;evm.model.ptg000004l.15;evm.model.ptg000004l.154;evm.model.ptg000009l.483;evm.model.ptg000009l.484;evm.model.ptg000009l.486;evm.model.ptg000009l.487;evm.model.ptg000009l.488;evm.model.ptg000009l.489;evm.model.ptg000009l.490;evm.model.ptg000012l.282;evm.model.ptg000012l.283;evm.model.ptg000012l.284;evm.model.ptg000017l.898;evm.model.ptg000017l.900;…
GO:0003677	MF	DNA binding	22	872	8.20373e-10	3.77372e-08	evm.model.ptg000001l.220;evm.model.ptg000001l.741;evm.model.ptg000001l.847;evm.model.ptg000002l.1168;evm.model.ptg000002l.1401;evm.model.ptg000004l.15;evm.model.ptg000009l.129;evm.model.ptg000009l.198;evm.model.ptg000009l.205;evm.model.ptg000009l.209;evm.model.ptg000009l.237;evm.model.ptg000009l.240;evm.model.ptg000023l.673;evm.model.ptg000023l.675;evm.model.ptg000024l.180;evm.model.ptg000024l.58…
GO:0008083	MF	growth factor activity	9	106	7.3732e-09	1.69584e-07	evm.model.ptg000011l.257;evm.model.ptg000033l.60;evm.model.ptg000033l.70;evm.model.ptg000033l.74;evm.model.ptg000033l.77;evm.model.ptg000046l.90;evm.model.ptg000058l.148;evm.model.ptg000058l.152;evm.model.ptg000058l.207
GO:0004843	MF	thiol-dependent ubiquitin-specific protease activity	6	68	2.23405e-06	1.86764e-05	evm.model.ptg000012l.282;evm.model.ptg000012l.283;evm.model.ptg000012l.284;evm.model.ptg000034l.6;evm.model.ptg000034l.7;evm.model.ptg000034l.8
GO:0036459	MF	thiol-dependent ubiquitinyl hydrolase activity	6	68	2.23405e-06	1.86764e-05	evm.model.ptg000012l.282;evm.model.ptg000012l.283;evm.model.ptg000012l.284;evm.model.ptg000034l.6;evm.model.ptg000034l.7;evm.model.ptg000034l.8
GO:0101005	MF	ubiquitinyl hydrolase activity	6	68	2.23405e-06	1.86764e-05	evm.model.ptg000012l.282;evm.model.ptg000012l.283;evm.model.ptg000012l.284;evm.model.ptg000034l.6;evm.model.ptg000034l.7;evm.model.ptg000034l.8
GO:0019783	MF	ubiquitin-like protein-specific protease activity	6	69	2.43605e-06	1.86764e-05	evm.model.ptg000012l.282;evm.model.ptg000012l.283;evm.model.ptg000012l.284;evm.model.ptg000034l.6;evm.model.ptg000034l.7;evm.model.ptg000034l.8
GO:0003676	MF	nucleic acid binding	22	1450	7.29976e-06	4.79699e-05	evm.model.ptg000001l.220;evm.model.ptg000001l.741;evm.model.ptg000001l.847;evm.model.ptg000002l.1168;evm.model.ptg000002l.1401;evm.model.ptg000004l.15;evm.model.ptg000009l.129;evm.model.ptg000009l.198;evm.model.ptg000009l.205;evm.model.ptg000009l.209;evm.model.ptg000009l.237;evm.model.ptg000009l.240;evm.model.ptg000023l.673;evm.model.ptg000023l.675;evm.model.ptg000024l.180;evm.model.ptg000024l.58…
GO:0005102	MF	receptor binding	9	298	4.35627e-05	0.000250486	evm.model.ptg000011l.257;evm.model.ptg000033l.60;evm.model.ptg000033l.70;evm.model.ptg000033l.74;evm.model.ptg000033l.77;evm.model.ptg000046l.90;evm.model.ptg000058l.148;evm.model.ptg000058l.152;evm.model.ptg000058l.207
GO:0008234	MF	cysteine-type peptidase activity	6	119	5.65686e-05	0.000289128	evm.model.ptg000012l.282;evm.model.ptg000012l.283;evm.model.ptg000012l.284;evm.model.ptg000034l.6;evm.model.ptg000034l.7;evm.model.ptg000034l.8
GO:0008289	MF	lipid binding	6	152	0.000218502	0.00100511	evm.model.ptg000052l.115;evm.model.ptg000052l.117;evm.model.ptg000052l.121;evm.model.ptg000052l.122;evm.model.ptg000052l.123;evm.model.ptg000052l.124
GO:1901363	MF	heterocyclic compound binding	27	2840	0.00199921	0.00770658	evm.model.ptg000001l.220;evm.model.ptg000001l.741;evm.model.ptg000001l.847;evm.model.ptg000002l.1168;evm.model.ptg000002l.1401;evm.model.ptg000004l.15;evm.model.ptg000004l.154;evm.model.ptg000009l.129;evm.model.ptg000009l.198;evm.model.ptg000009l.205;evm.model.ptg000009l.209;evm.model.ptg000009l.237;evm.model.ptg000009l.240;evm.model.ptg000017l.898;evm.model.ptg000017l.900;evm.model.ptg000023l.67…
GO:0097159	MF	organic cyclic compound binding	27	2841	0.00201041	0.00770658	evm.model.ptg000001l.220;evm.model.ptg000001l.741;evm.model.ptg000001l.847;evm.model.ptg000002l.1168;evm.model.ptg000002l.1401;evm.model.ptg000004l.15;evm.model.ptg000004l.154;evm.model.ptg000009l.129;evm.model.ptg000009l.198;evm.model.ptg000009l.205;evm.model.ptg000009l.209;evm.model.ptg000009l.237;evm.model.ptg000009l.240;evm.model.ptg000017l.898;evm.model.ptg000017l.900;evm.model.ptg000023l.67…
GO:0070011	MF	peptidase activity, acting on L-amino acid peptides	6	435	0.0370985	0.124097	evm.model.ptg000012l.282;evm.model.ptg000012l.283;evm.model.ptg000012l.284;evm.model.ptg000034l.6;evm.model.ptg000034l.7;evm.model.ptg000034l.8
GO:0043565	MF	sequence-specific DNA binding	4	222	0.0377686	0.124097	evm.model.ptg000001l.220;evm.model.ptg000001l.847;evm.model.ptg000004l.15;evm.model.ptg000024l.58
GO:0008233	MF	peptidase activity	6	451	0.0430344	0.131972	evm.model.ptg000012l.282;evm.model.ptg000012l.283;evm.model.ptg000012l.284;evm.model.ptg000034l.6;evm.model.ptg000034l.7;evm.model.ptg000034l.8
GO:0001071	MF	nucleic acid binding transcription factor activity	4	327	0.116355	0.299619	evm.model.ptg000001l.220;evm.model.ptg000001l.847;evm.model.ptg000004l.15;evm.model.ptg000024l.58
GO:0003700	MF	transcription factor activity, sequence-specific DNA binding	4	327	0.116355	0.299619	evm.model.ptg000001l.220;evm.model.ptg000001l.847;evm.model.ptg000004l.15;evm.model.ptg000024l.58
GO:0022857	MF	transmembrane transporter activity	7	724	0.117242	0.299619	evm.model.ptg000009l.483;evm.model.ptg000009l.484;evm.model.ptg000009l.486;evm.model.ptg000009l.487;evm.model.ptg000009l.488;evm.model.ptg000009l.489;evm.model.ptg000009l.490
GO:0005215	MF	transporter activity	7	763	0.143065	0.346367	evm.model.ptg000009l.483;evm.model.ptg000009l.484;evm.model.ptg000009l.486;evm.model.ptg000009l.487;evm.model.ptg000009l.488;evm.model.ptg000009l.489;evm.model.ptg000009l.490
GO:0005488	MF	binding	42	6738	0.207268	0.476716	evm.model.ptg000001l.220;evm.model.ptg000001l.741;evm.model.ptg000001l.847;evm.model.ptg000002l.1168;evm.model.ptg000002l.1401;evm.model.ptg000004l.15;evm.model.ptg000004l.154;evm.model.ptg000009l.129;evm.model.ptg000009l.198;evm.model.ptg000009l.205;evm.model.ptg000009l.209;evm.model.ptg000009l.237;evm.model.ptg000009l.240;evm.model.ptg000011l.257;evm.model.ptg000017l.898;evm.model.ptg000017l.90…
GO:0004672	MF	protein kinase activity	5	603	0.260839	0.571361	evm.model.ptg000004l.154;evm.model.ptg000017l.898;evm.model.ptg000017l.900;evm.model.ptg000028l.538;evm.model.ptg000083l.49
GO:0016773	MF	phosphotransferase activity, alcohol group as acceptor	5	666	0.331835	0.693838	evm.model.ptg000004l.154;evm.model.ptg000017l.898;evm.model.ptg000017l.900;evm.model.ptg000028l.538;evm.model.ptg000083l.49
GO:0016301	MF	kinase activity	5	680	0.347969	0.695938	evm.model.ptg000004l.154;evm.model.ptg000017l.898;evm.model.ptg000017l.900;evm.model.ptg000028l.538;evm.model.ptg000083l.49
GO:0016772	MF	transferase activity, transferring phosphorus-containing groups	5	774	0.456601	0.875152	evm.model.ptg000004l.154;evm.model.ptg000017l.898;evm.model.ptg000017l.900;evm.model.ptg000028l.538;evm.model.ptg000083l.49
GO:0005524	MF	ATP binding	5	938	0.631479	1	evm.model.ptg000004l.154;evm.model.ptg000017l.898;evm.model.ptg000017l.900;evm.model.ptg000028l.538;evm.model.ptg000083l.49
GO:0032559	MF	adenyl ribonucleotide binding	5	939	0.632444	1	evm.model.ptg000004l.154;evm.model.ptg000017l.898;evm.model.ptg000017l.900;evm.model.ptg000028l.538;evm.model.ptg000083l.49
GO:0030554	MF	adenyl nucleotide binding	5	940	0.633408	1	evm.model.ptg000004l.154;evm.model.ptg000017l.898;evm.model.ptg000017l.900;evm.model.ptg000028l.538;evm.model.ptg000083l.49
GO:0035639	MF	purine ribonucleoside triphosphate binding	5	1268	0.866045	1	evm.model.ptg000004l.154;evm.model.ptg000017l.898;evm.model.ptg000017l.900;evm.model.ptg000028l.538;evm.model.ptg000083l.49
GO:0001882	MF	nucleoside binding	5	1269	0.86651	1	evm.model.ptg000004l.154;evm.model.ptg000017l.898;evm.model.ptg000017l.900;evm.model.ptg000028l.538;evm.model.ptg000083l.49
GO:0001883	MF	purine nucleoside binding	5	1269	0.86651	1	evm.model.ptg000004l.154;evm.model.ptg000017l.898;evm.model.ptg000017l.900;evm.model.ptg000028l.538;evm.model.ptg000083l.49
GO:0032549	MF	ribonucleoside binding	5	1269	0.86651	1	evm.model.ptg000004l.154;evm.model.ptg000017l.898;evm.model.ptg000017l.900;evm.model.ptg000028l.538;evm.model.ptg000083l.49
GO:0032550	MF	purine ribonucleoside binding	5	1269	0.86651	1	evm.model.ptg000004l.154;evm.model.ptg000017l.898;evm.model.ptg000017l.900;evm.model.ptg000028l.538;evm.model.ptg000083l.49
GO:0032555	MF	purine ribonucleotide binding	5	1273	0.868356	1	evm.model.ptg000004l.154;evm.model.ptg000017l.898;evm.model.ptg000017l.900;evm.model.ptg000028l.538;evm.model.ptg000083l.49
GO:0032553	MF	ribonucleotide binding	5	1278	0.870634	1	evm.model.ptg000004l.154;evm.model.ptg000017l.898;evm.model.ptg000017l.900;evm.model.ptg000028l.538;evm.model.ptg000083l.49
GO:0017076	MF	purine nucleotide binding	5	1299	0.879852	1	evm.model.ptg000004l.154;evm.model.ptg000017l.898;evm.model.ptg000017l.900;evm.model.ptg000028l.538;evm.model.ptg000083l.49
GO:0097367	MF	carbohydrate derivative binding	5	1309	0.884048	1	evm.model.ptg000004l.154;evm.model.ptg000017l.898;evm.model.ptg000017l.900;evm.model.ptg000028l.538;evm.model.ptg000083l.49
GO:0016740	MF	transferase activity	5	1358	0.902892	1	evm.model.ptg000004l.154;evm.model.ptg000017l.898;evm.model.ptg000017l.900;evm.model.ptg000028l.538;evm.model.ptg000083l.49
GO:0016787	MF	hydrolase activity	6	1573	0.90356	1	evm.model.ptg000012l.282;evm.model.ptg000012l.283;evm.model.ptg000012l.284;evm.model.ptg000034l.6;evm.model.ptg000034l.7;evm.model.ptg000034l.8
GO:0000166	MF	nucleotide binding	5	1395	0.915352	1	evm.model.ptg000004l.154;evm.model.ptg000017l.898;evm.model.ptg000017l.900;evm.model.ptg000028l.538;evm.model.ptg000083l.49
GO:1901265	MF	nucleoside phosphate binding	5	1395	0.915352	1	evm.model.ptg000004l.154;evm.model.ptg000017l.898;evm.model.ptg000017l.900;evm.model.ptg000028l.538;evm.model.ptg000083l.49
GO:0036094	MF	small molecule binding	5	1407	0.919089	1	evm.model.ptg000004l.154;evm.model.ptg000017l.898;evm.model.ptg000017l.900;evm.model.ptg000028l.538;evm.model.ptg000083l.49
GO:0043168	MF	anion binding	5	1473	0.937213	1	evm.model.ptg000004l.154;evm.model.ptg000017l.898;evm.model.ptg000017l.900;evm.model.ptg000028l.538;evm.model.ptg000083l.49
GO:0003824	MF	catalytic activity	15	3663	0.963356	1	evm.model.ptg000004l.154;evm.model.ptg000012l.282;evm.model.ptg000012l.283;evm.model.ptg000012l.284;evm.model.ptg000017l.898;evm.model.ptg000017l.900;evm.model.ptg000028l.538;evm.model.ptg000034l.6;evm.model.ptg000034l.7;evm.model.ptg000034l.8;evm.model.ptg000042l.180;evm.model.ptg000042l.182;evm.model.ptg000042l.184;evm.model.ptg000042l.185;evm.model.ptg000083l.49
GO:0005515	MF	protein binding	9	3285	0.998918	1	evm.model.ptg000011l.257;evm.model.ptg000033l.60;evm.model.ptg000033l.70;evm.model.ptg000033l.74;evm.model.ptg000033l.77;evm.model.ptg000046l.90;evm.model.ptg000058l.148;evm.model.ptg000058l.152;evm.model.ptg000058l.207
GO:0043167	MF	ion binding	5	2488	0.99951	1	evm.model.ptg000004l.154;evm.model.ptg000017l.898;evm.model.ptg000017l.900;evm.model.ptg000028l.538;evm.model.ptg000083l.49
GO:0003674	MF	molecular_function	59	10324	1	1	evm.model.ptg000001l.220;evm.model.ptg000001l.741;evm.model.ptg000001l.847;evm.model.ptg000002l.1168;evm.model.ptg000002l.1401;evm.model.ptg000004l.15;evm.model.ptg000004l.154;evm.model.ptg000009l.129;evm.model.ptg000009l.198;evm.model.ptg000009l.205;evm.model.ptg000009l.209;evm.model.ptg000009l.237;evm.model.ptg000009l.240;evm.model.ptg000009l.483;evm.model.ptg000009l.484;evm.model.ptg000009l.48…
GO:0005576	CC	extracellular region	6	285	3.3447e-05	0.000200682	evm.model.ptg000052l.115;evm.model.ptg000052l.117;evm.model.ptg000052l.121;evm.model.ptg000052l.122;evm.model.ptg000052l.123;evm.model.ptg000052l.124
GO:0016021	CC	integral component of membrane	4	1421	0.585008	1	evm.model.ptg000009l.483;evm.model.ptg000009l.484;evm.model.ptg000009l.488;evm.model.ptg000009l.489
GO:0031224	CC	intrinsic component of membrane	4	1434	0.594131	1	evm.model.ptg000009l.483;evm.model.ptg000009l.484;evm.model.ptg000009l.488;evm.model.ptg000009l.489
GO:0044425	CC	membrane part	4	1563	0.680342	1	evm.model.ptg000009l.483;evm.model.ptg000009l.484;evm.model.ptg000009l.488;evm.model.ptg000009l.489
GO:0016020	CC	membrane	4	2414	0.977196	1	evm.model.ptg000009l.483;evm.model.ptg000009l.484;evm.model.ptg000009l.488;evm.model.ptg000009l.489
GO:0005575	CC	cellular_component	10	3671	1	1	evm.model.ptg000009l.483;evm.model.ptg000009l.484;evm.model.ptg000009l.488;evm.model.ptg000009l.489;evm.model.ptg000052l.115;evm.model.ptg000052l.117;evm.model.ptg000052l.121;evm.model.ptg000052l.122;evm.model.ptg000052l.123;evm.model.ptg000052l.124

## Sheet: Table 7
GO ID		Description	out (12)	All (3671)	pvalue	p.adjust	Genes
GO:0042910	MF	xenobiotic transporter activity	3	8	8.7038e-08	4.96117e-06	evm.model.ptg000001l.473;evm.model.ptg000020l.96;evm.model.ptg000023l.347
GO:0015297	MF	antiporter activity	3	21	2.0477e-06	5.83595e-05	evm.model.ptg000001l.473;evm.model.ptg000020l.96;evm.model.ptg000023l.347
GO:0015291	MF	secondary active transmembrane transporter activity	3	37	1.18245e-05	0.000224665	evm.model.ptg000001l.473;evm.model.ptg000020l.96;evm.model.ptg000023l.347
GO:0022804	MF	active transmembrane transporter activity	3	65	6.51315e-05	0.000928124	evm.model.ptg000001l.473;evm.model.ptg000020l.96;evm.model.ptg000023l.347
GO:0004252	MF	serine-type endopeptidase activity	3	129	0.000497396	0.00567031	evm.model.ptg000005l.84;evm.model.ptg000028l.253;evm.model.ptg000037l.133
GO:0008236	MF	serine-type peptidase activity	3	154	0.000834125	0.00679216	evm.model.ptg000005l.84;evm.model.ptg000028l.253;evm.model.ptg000037l.133
GO:0017171	MF	serine hydrolase activity	3	154	0.000834125	0.00679216	evm.model.ptg000005l.84;evm.model.ptg000028l.253;evm.model.ptg000037l.133
GO:0016787	MF	hydrolase activity	7	1573	0.00138311	0.00985466	evm.model.ptg000002l.438;evm.model.ptg000002l.439;evm.model.ptg000005l.84;evm.model.ptg000028l.168;evm.model.ptg000028l.253;evm.model.ptg000037l.133;evm.model.ptg000085l.105
GO:0004175	MF	endopeptidase activity	3	272	0.00425217	0.0204395	evm.model.ptg000005l.84;evm.model.ptg000028l.253;evm.model.ptg000037l.133
GO:0017111	MF	nucleoside-triphosphatase activity	4	571	0.00443406	0.0204395	evm.model.ptg000002l.438;evm.model.ptg000002l.439;evm.model.ptg000028l.168;evm.model.ptg000085l.105
GO:0016462	MF	pyrophosphatase activity	4	577	0.00460401	0.0204395	evm.model.ptg000002l.438;evm.model.ptg000002l.439;evm.model.ptg000028l.168;evm.model.ptg000085l.105
GO:0016818	MF	hydrolase activity, acting on acid anhydrides, in phosphorus-containing anhydrides	4	578	0.00463277	0.0204395	evm.model.ptg000002l.438;evm.model.ptg000002l.439;evm.model.ptg000028l.168;evm.model.ptg000085l.105
GO:0016817	MF	hydrolase activity, acting on acid anhydrides	4	579	0.00466165	0.0204395	evm.model.ptg000002l.438;evm.model.ptg000002l.439;evm.model.ptg000028l.168;evm.model.ptg000085l.105
GO:0003774	MF	motor activity	2	112	0.00841515	0.0342617	evm.model.ptg000028l.168;evm.model.ptg000085l.105
GO:0070011	MF	peptidase activity, acting on L-amino acid peptides	3	435	0.0154968	0.0588877	evm.model.ptg000005l.84;evm.model.ptg000028l.253;evm.model.ptg000037l.133
GO:0008233	MF	peptidase activity	3	451	0.0170727	0.0608214	evm.model.ptg000005l.84;evm.model.ptg000028l.253;evm.model.ptg000037l.133
GO:0008194	MF	UDP-glycosyltransferase activity	1	37	0.0456276	0.126961	evm.model.ptg000016l.120
GO:0003824	MF	catalytic activity	8	3663	0.0498959	0.126961	evm.model.ptg000002l.438;evm.model.ptg000002l.439;evm.model.ptg000005l.84;evm.model.ptg000016l.120;evm.model.ptg000028l.168;evm.model.ptg000028l.253;evm.model.ptg000037l.133;evm.model.ptg000085l.105
GO:0003924	MF	GTPase activity	2	294	0.0512605	0.126961	evm.model.ptg000002l.438;evm.model.ptg000002l.439
GO:0022857	MF	transmembrane transporter activity	3	724	0.0578992	0.126961	evm.model.ptg000001l.473;evm.model.ptg000020l.96;evm.model.ptg000023l.347
GO:0005525	MF	GTP binding	2	332	0.0636624	0.126961	evm.model.ptg000002l.438;evm.model.ptg000002l.439
GO:0032561	MF	guanyl ribonucleotide binding	2	336	0.0650242	0.126961	evm.model.ptg000002l.438;evm.model.ptg000002l.439
GO:0035639	MF	purine ribonucleoside triphosphate binding	4	1268	0.0652331	0.126961	evm.model.ptg000002l.438;evm.model.ptg000002l.439;evm.model.ptg000028l.168;evm.model.ptg000085l.105
GO:0001882	MF	nucleoside binding	4	1269	0.065391	0.126961	evm.model.ptg000002l.438;evm.model.ptg000002l.439;evm.model.ptg000028l.168;evm.model.ptg000085l.105
GO:0001883	MF	purine nucleoside binding	4	1269	0.065391	0.126961	evm.model.ptg000002l.438;evm.model.ptg000002l.439;evm.model.ptg000028l.168;evm.model.ptg000085l.105
GO:0032549	MF	ribonucleoside binding	4	1269	0.065391	0.126961	evm.model.ptg000002l.438;evm.model.ptg000002l.439;evm.model.ptg000028l.168;evm.model.ptg000085l.105
GO:0032550	MF	purine ribonucleoside binding	4	1269	0.065391	0.126961	evm.model.ptg000002l.438;evm.model.ptg000002l.439;evm.model.ptg000028l.168;evm.model.ptg000085l.105
GO:0005215	MF	transporter activity	3	763	0.0658569	0.126961	evm.model.ptg000001l.473;evm.model.ptg000020l.96;evm.model.ptg000023l.347
GO:0032555	MF	purine ribonucleotide binding	4	1273	0.0660245	0.126961	evm.model.ptg000002l.438;evm.model.ptg000002l.439;evm.model.ptg000028l.168;evm.model.ptg000085l.105
GO:0032553	MF	ribonucleotide binding	4	1278	0.0668213	0.126961	evm.model.ptg000002l.438;evm.model.ptg000002l.439;evm.model.ptg000028l.168;evm.model.ptg000085l.105
GO:0017076	MF	purine nucleotide binding	4	1299	0.070227	0.12741	evm.model.ptg000002l.438;evm.model.ptg000002l.439;evm.model.ptg000028l.168;evm.model.ptg000085l.105
GO:0097367	MF	carbohydrate derivative binding	4	1309	0.0718822	0.12741	evm.model.ptg000002l.438;evm.model.ptg000002l.439;evm.model.ptg000028l.168;evm.model.ptg000085l.105
GO:0019001	MF	guanyl nucleotide binding	2	361	0.0737638	0.12741	evm.model.ptg000002l.438;evm.model.ptg000002l.439
GO:0000166	MF	nucleotide binding	4	1395	0.0870043	0.141296	evm.model.ptg000002l.438;evm.model.ptg000002l.439;evm.model.ptg000028l.168;evm.model.ptg000085l.105
GO:1901265	MF	nucleoside phosphate binding	4	1395	0.0870043	0.141296	evm.model.ptg000002l.438;evm.model.ptg000002l.439;evm.model.ptg000028l.168;evm.model.ptg000085l.105
GO:0036094	MF	small molecule binding	4	1407	0.0892397	0.141296	evm.model.ptg000002l.438;evm.model.ptg000002l.439;evm.model.ptg000028l.168;evm.model.ptg000085l.105
GO:0043168	MF	anion binding	4	1473	0.102074	0.157249	evm.model.ptg000002l.438;evm.model.ptg000002l.439;evm.model.ptg000028l.168;evm.model.ptg000085l.105
GO:0043167	MF	ion binding	5	2488	0.1838	0.2757	evm.model.ptg000002l.438;evm.model.ptg000002l.439;evm.model.ptg000025l.656;evm.model.ptg000028l.168;evm.model.ptg000085l.105
GO:0016757	MF	transferase activity, transferring glycosyl groups	1	189	0.213636	0.312237	evm.model.ptg000016l.120
GO:0005524	MF	ATP binding	2	938	0.333531	0.453957	evm.model.ptg000028l.168;evm.model.ptg000085l.105
GO:0032559	MF	adenyl ribonucleotide binding	2	939	0.334013	0.453957	evm.model.ptg000028l.168;evm.model.ptg000085l.105
GO:0030554	MF	adenyl nucleotide binding	2	940	0.334494	0.453957	evm.model.ptg000028l.168;evm.model.ptg000085l.105
GO:0005509	MF	calcium ion binding	1	380	0.386033	0.511718	evm.model.ptg000025l.656
GO:0004930	MF	G-protein coupled receptor activity	1	492	0.470146	0.609053	evm.model.ptg000023l.283
GO:1901363	MF	heterocyclic compound binding	4	2840	0.499427	0.613467	evm.model.ptg000002l.438;evm.model.ptg000002l.439;evm.model.ptg000028l.168;evm.model.ptg000085l.105
GO:0097159	MF	organic cyclic compound binding	4	2841	0.499746	0.613467	evm.model.ptg000002l.438;evm.model.ptg000002l.439;evm.model.ptg000028l.168;evm.model.ptg000085l.105
GO:0004888	MF	transmembrane signaling receptor activity	1	558	0.514593	0.613467	evm.model.ptg000023l.283
GO:0038023	MF	signaling receptor activity	1	576	0.526103	0.613467	evm.model.ptg000023l.283
GO:0004871	MF	signal transducer activity	1	578	0.527366	0.613467	evm.model.ptg000023l.283
GO:0099600	MF	transmembrane receptor activity	1	627	0.557361	0.635113	evm.model.ptg000023l.283
GO:0004872	MF	receptor activity	1	665	0.579401	0.635113	evm.model.ptg000023l.283
GO:0060089	MF	molecular transducer activity	1	665	0.579401	0.635113	evm.model.ptg000023l.283
GO:0046872	MF	metal ion binding	1	1063	0.756695	0.800173	evm.model.ptg000025l.656
GO:0043169	MF	cation binding	1	1067	0.758058	0.800173	evm.model.ptg000025l.656
GO:0016740	MF	transferase activity	1	1358	0.840316	0.870873	evm.model.ptg000016l.120
GO:0005488	MF	binding	5	6738	0.988143	1	evm.model.ptg000002l.438;evm.model.ptg000002l.439;evm.model.ptg000025l.656;evm.model.ptg000028l.168;evm.model.ptg000085l.105
GO:0003674	MF	molecular_function	13	10324	1	1	evm.model.ptg000001l.473;evm.model.ptg000002l.438;evm.model.ptg000002l.439;evm.model.ptg000005l.84;evm.model.ptg000016l.120;evm.model.ptg000020l.96;evm.model.ptg000023l.283;evm.model.ptg000023l.347;evm.model.ptg000025l.656;evm.model.ptg000028l.168;evm.model.ptg000028l.253;evm.model.ptg000037l.133;evm.model.ptg000085l.105
GO:0016459	CC	myosin complex	2	62	0.0166136	0.343975	evm.model.ptg000028l.168;evm.model.ptg000085l.105
GO:0015629	CC	actin cytoskeleton	2	89	0.0327595	0.343975	evm.model.ptg000028l.168;evm.model.ptg000085l.105
GO:0044430	CC	cytoskeletal part	2	128	0.0633563	0.443494	evm.model.ptg000028l.168;evm.model.ptg000085l.105
GO:0005856	CC	cytoskeleton	2	158	0.0915731	0.480759	evm.model.ptg000028l.168;evm.model.ptg000085l.105
GO:0016020	CC	membrane	10	2414	0.163958	0.688624	evm.model.ptg000001l.473;evm.model.ptg000001l.588;evm.model.ptg000020l.96;evm.model.ptg000023l.347;evm.model.ptg000025l.656;evm.model.ptg000028l.565;evm.model.ptg000028l.716;evm.model.ptg000035l.714;evm.model.ptg000042l.230;evm.model.ptg000047l.154
GO:0016021	CC	integral component of membrane	6	1421	0.300924	0.723401	evm.model.ptg000001l.588;evm.model.ptg000028l.565;evm.model.ptg000028l.716;evm.model.ptg000035l.714;evm.model.ptg000042l.230;evm.model.ptg000047l.154
GO:0043228	CC	non-membrane-bounded organelle	2	337	0.303143	0.723401	evm.model.ptg000028l.168;evm.model.ptg000085l.105
GO:0043232	CC	intracellular non-membrane-bounded organelle	2	337	0.303143	0.723401	evm.model.ptg000028l.168;evm.model.ptg000085l.105
GO:0031224	CC	intrinsic component of membrane	6	1434	0.310029	0.723401	evm.model.ptg000001l.588;evm.model.ptg000028l.565;evm.model.ptg000028l.716;evm.model.ptg000035l.714;evm.model.ptg000042l.230;evm.model.ptg000047l.154
GO:0044425	CC	membrane part	6	1563	0.4048	0.849115	evm.model.ptg000001l.588;evm.model.ptg000028l.565;evm.model.ptg000028l.716;evm.model.ptg000035l.714;evm.model.ptg000042l.230;evm.model.ptg000047l.154
GO:0044446	CC	intracellular organelle part	2	478	0.475953	0.849115	evm.model.ptg000028l.168;evm.model.ptg000085l.105
GO:0044422	CC	organelle part	2	486	0.485208	0.849115	evm.model.ptg000028l.168;evm.model.ptg000085l.105
GO:0043234	CC	protein complex	2	530	0.534624	0.863623	evm.model.ptg000028l.168;evm.model.ptg000085l.105
GO:0032991	CC	macromolecular complex	2	665	0.668311	0.982678	evm.model.ptg000028l.168;evm.model.ptg000085l.105
GO:0043229	CC	intracellular organelle	2	878	0.820915	0.982678	evm.model.ptg000028l.168;evm.model.ptg000085l.105
GO:0043226	CC	organelle	2	883	0.823691	0.982678	evm.model.ptg000028l.168;evm.model.ptg000085l.105
GO:0005622	CC	intracellular	2	1094	0.913081	0.982678	evm.model.ptg000028l.168;evm.model.ptg000085l.105
GO:0044424	CC	intracellular part	2	1094	0.913081	0.982678	evm.model.ptg000028l.168;evm.model.ptg000085l.105
GO:0005623	CC	cell	2	1177	0.935884	0.982678	evm.model.ptg000028l.168;evm.model.ptg000085l.105
GO:0044464	CC	cell part	2	1177	0.935884	0.982678	evm.model.ptg000028l.168;evm.model.ptg000085l.105
GO:0005575	CC	cellular_component	12	3671	1	1	evm.model.ptg000001l.473;evm.model.ptg000001l.588;evm.model.ptg000020l.96;evm.model.ptg000023l.347;evm.model.ptg000025l.656;evm.model.ptg000028l.168;evm.model.ptg000028l.565;evm.model.ptg000028l.716;evm.model.ptg000035l.714;evm.model.ptg000042l.230;evm.model.ptg000047l.154;evm.model.ptg000085l.105
GO:0006508	BP	proteolysis	3	459	0.0193559	0.465473	evm.model.ptg000005l.84;evm.model.ptg000028l.253;evm.model.ptg000037l.133
GO:0055085	BP	transmembrane transport	3	617	0.0423884	0.465473	evm.model.ptg000001l.473;evm.model.ptg000020l.96;evm.model.ptg000023l.347
GO:0007156	BP	homophilic cell adhesion via plasma membrane adhesion molecules	1	86	0.110627	0.465473	evm.model.ptg000025l.656
GO:0098742	BP	cell-cell adhesion via plasma-membrane adhesion molecules	1	86	0.110627	0.465473	evm.model.ptg000025l.656
GO:0098609	BP	cell-cell adhesion	1	88	0.113066	0.465473	evm.model.ptg000025l.656
GO:0044765	BP	single-organism transport	3	941	0.120827	0.465473	evm.model.ptg000001l.473;evm.model.ptg000020l.96;evm.model.ptg000023l.347
GO:1902578	BP	single-organism localization	3	949	0.123256	0.465473	evm.model.ptg000001l.473;evm.model.ptg000020l.96;evm.model.ptg000023l.347
GO:0006810	BP	transport	3	1066	0.161137	0.465473	evm.model.ptg000001l.473;evm.model.ptg000020l.96;evm.model.ptg000023l.347
GO:0051234	BP	establishment of localization	3	1070	0.162506	0.465473	evm.model.ptg000001l.473;evm.model.ptg000020l.96;evm.model.ptg000023l.347
GO:0051179	BP	localization	3	1092	0.170117	0.465473	evm.model.ptg000001l.473;evm.model.ptg000020l.96;evm.model.ptg000023l.347
GO:0007155	BP	cell adhesion	1	145	0.180183	0.465473	evm.model.ptg000025l.656
GO:0022610	BP	biological adhesion	1	145	0.180183	0.465473	evm.model.ptg000025l.656
GO:0019538	BP	protein metabolic process	3	1538	0.346528	0.826336	evm.model.ptg000005l.84;evm.model.ptg000028l.253;evm.model.ptg000037l.133
GO:0044763	BP	single-organism cellular process	4	2574	0.488296	1	evm.model.ptg000001l.473;evm.model.ptg000020l.96;evm.model.ptg000023l.283;evm.model.ptg000023l.347
GO:0007186	BP	G-protein coupled receptor signaling pathway	1	589	0.568139	1	evm.model.ptg000023l.283
GO:0044699	BP	single-organism process	4	2985	0.646938	1	evm.model.ptg000001l.473;evm.model.ptg000020l.96;evm.model.ptg000023l.283;evm.model.ptg000023l.347
GO:0043170	BP	macromolecule metabolic process	3	2509	0.73319	1	evm.model.ptg000005l.84;evm.model.ptg000028l.253;evm.model.ptg000037l.133
GO:0007165	BP	signal transduction	1	1129	0.816491	1	evm.model.ptg000023l.283
GO:0044700	BP	single organism signaling	1	1136	0.818628	1	evm.model.ptg000023l.283
GO:0023052	BP	signaling	1	1146	0.821645	1	evm.model.ptg000023l.283
GO:0007154	BP	cell communication	1	1153	0.82373	1	evm.model.ptg000023l.283
GO:0051716	BP	cellular response to stimulus	1	1199	0.836909	1	evm.model.ptg000023l.283
GO:0044238	BP	primary metabolic process	3	2928	0.848992	1	evm.model.ptg000005l.84;evm.model.ptg000028l.253;evm.model.ptg000037l.133
GO:0050896	BP	response to stimulus	1	1291	0.860707	1	evm.model.ptg000023l.283
GO:0071704	BP	organic substance metabolic process	3	3013	0.867603	1	evm.model.ptg000005l.84;evm.model.ptg000028l.253;evm.model.ptg000037l.133
GO:0008152	BP	metabolic process	3	3163	0.896561	1	evm.model.ptg000005l.84;evm.model.ptg000028l.253;evm.model.ptg000037l.133
GO:0050794	BP	regulation of cellular process	1	1897	0.954765	1	evm.model.ptg000023l.283
GO:0050789	BP	regulation of biological process	1	1948	0.959163	1	evm.model.ptg000023l.283
GO:0065007	BP	biological regulation	1	1980	0.961728	1	evm.model.ptg000023l.283
GO:0009987	BP	cellular process	4	4664	0.98676	1	evm.model.ptg000001l.473;evm.model.ptg000020l.96;evm.model.ptg000023l.283;evm.model.ptg000023l.347
GO:0008150	BP	biological_process	8	5915	1	1	evm.model.ptg000001l.473;evm.model.ptg000005l.84;evm.model.ptg000020l.96;evm.model.ptg000023l.283;evm.model.ptg000023l.347;evm.model.ptg000025l.656;evm.model.ptg000028l.253;evm.model.ptg000037l.133

## Sheet: Table 8
Homologous	q-value	Gene ID
Homologous00005	2e-09	evm.model.ptg000006l.334
Homologous00009	2.345e-07	evm.model.ptg000006l.278
Homologous00020	2.3e-08	evm.model.ptg000006l.312
Homologous00022	5e-10	evm.model.ptg000017l.296
Homologous00023	5e-10	evm.model.ptg000006l.253
Homologous00024	7.213e-06	evm.model.ptg000006l.258
Homologous00025	6.574e-06	evm.model.ptg000006l.260
Homologous00027	4.305e-07	evm.model.ptg000006l.237
Homologous00038	1.031e-06	evm.model.ptg000006l.643
Homologous00049	1.5e-09	evm.model.ptg000018l.5
Homologous00050	1.34e-07	evm.model.ptg000018l.6
Homologous00052	1.25e-08	evm.model.ptg000018l.10
Homologous00061	5e-10	evm.model.ptg000018l.204
Homologous00066	1.15e-08	evm.model.ptg000018l.41
Homologous00084	7.681e-06	evm.model.ptg000006l.671.1.61de9ea7
Homologous00085	2e-08	evm.model.ptg000006l.672.1.61de9eaa
Homologous00091	5e-10	evm.model.ptg000006l.706
Homologous00099	4.965e-07	evm.model.ptg000006l.358
Homologous00100	1.346e-06	evm.model.ptg000006l.359
Homologous00105	1.043e-06	evm.model.ptg000006l.370
Homologous00108	3.73e-07	evm.model.ptg000006l.393
Homologous00117	6.045e-07	evm.model.ptg000006l.443
Homologous00119	5.5e-09	evm.model.ptg000006l.442
Homologous00130	1.6e-08	evm.model.ptg000006l.465
Homologous00132	1.12e-07	evm.model.ptg000006l.470
Homologous00135	2.2065e-06	evm.model.ptg000006l.475
Homologous00139	3.512e-06	evm.model.ptg000006l.482
Homologous00141	2.0035e-06	evm.model.ptg000006l.485
Homologous00152	2.6e-08	evm.model.ptg000006l.515
Homologous00158	1.961e-06	evm.model.ptg000006l.528
Homologous00162	4.285e-07	evm.model.ptg000006l.532.1.61de9e02
Homologous00163	1.435e-07	evm.model.ptg000006l.538
Homologous00165	4.9065e-06	evm.model.ptg000006l.549
Homologous00169	1.875e-07	evm.model.ptg000006l.561
Homologous00170	4.645e-07	evm.model.ptg000006l.562
Homologous00172	3.835e-07	evm.model.ptg000006l.579
Homologous00175	5e-10	evm.model.ptg000006l.569
Homologous00181	3.069e-06	evm.model.ptg000006l.601
Homologous00182	3.365e-07	evm.model.ptg000006l.602
Homologous00184	2.565e-07	evm.model.ptg000006l.604
Homologous00186	4.1e-08	evm.model.ptg000006l.612
Homologous00194	8.45e-08	evm.model.ptg000006l.192
Homologous00197	1e-09	evm.model.ptg000006l.189
Homologous00210	5e-10	evm.model.ptg000006l.137
Homologous00211	7.1275e-06	evm.model.ptg000006l.136
Homologous00217	5e-08	evm.model.ptg000006l.116
Homologous00226	1.18e-07	evm.model.ptg000006l.102
Homologous00229	5e-10	evm.model.ptg000006l.82
Homologous00234	3.072e-06	evm.model.ptg000006l.61
Homologous00237	1.5e-09	evm.model.ptg000006l.56
Homologous00261	5e-10	evm.model.ptg000035l.669
Homologous00269	5e-10	evm.model.ptg000035l.696
Homologous00274	4e-08	evm.model.ptg000035l.731
Homologous00277	6e-09	evm.model.ptg000035l.640
Homologous00285	5.745e-07	evm.model.ptg000035l.617
Homologous00294	4.455e-07	evm.model.ptg000035l.595
Homologous00297	1e-09	evm.model.ptg000035l.605
Homologous00299	1.4285e-06	evm.model.ptg000035l.568
Homologous00301	2.2e-08	evm.model.ptg000035l.529
Homologous00308	1.84e-06	evm.model.ptg000035l.549
Homologous00342	1.83e-06	evm.model.ptg000005l.66
Homologous00345	2.265e-07	evm.model.ptg000005l.1234
Homologous00351	2.35e-08	evm.model.ptg000005l.51
Homologous00363	3.305e-07	evm.model.ptg000124l.25
Homologous00364	5e-10	evm.model.ptg000035l.394
Homologous00390	8.5e-09	evm.model.ptg000035l.370
Homologous00395	3e-09	evm.model.ptg000035l.438
Homologous00397	5.462e-06	evm.model.ptg000035l.433
Homologous00398	7.5e-09	evm.model.ptg000025l.478
Homologous00401	2.725e-07	evm.model.ptg000025l.463
Homologous00402	3e-09	evm.model.ptg000025l.458
Homologous00406	5.585e-07	evm.model.ptg000025l.452
Homologous00418	2.85e-08	evm.model.ptg000025l.412
Homologous00421	5e-09	evm.model.ptg000025l.671
Homologous00430	1e-09	evm.model.ptg000025l.627
Homologous00433	2.76e-07	evm.model.ptg000025l.620
Homologous00436	2.005e-07	evm.model.ptg000025l.720
Homologous00445	1.055e-07	evm.model.ptg000080l.267
Homologous00447	7.5e-09	evm.model.ptg000080l.272
Homologous00461	2.63e-07	evm.model.ptg000080l.198
Homologous00468	2e-09	evm.model.ptg000080l.179
Homologous00481	3.09e-07	evm.model.ptg000080l.317
Homologous00495	7.593e-06	evm.model.ptg000080l.119_evm.model.ptg000080l.120
Homologous00501	1.1505e-06	evm.model.ptg000080l.100
Homologous00507	3.5e-08	evm.model.ptg000080l.80
Homologous00514	1.5e-09	evm.model.ptg000080l.65
Homologous00516	5.38e-07	evm.model.ptg000080l.32
Homologous00522	9.29e-07	evm.model.ptg000080l.881.4.61dea28a
Homologous00523	2.305e-07	evm.model.ptg000080l.879
Homologous00524	4.9e-08	evm.model.ptg000080l.877
Homologous00525	6.5e-09	evm.model.ptg000080l.873
Homologous00527	1.319e-06	evm.model.ptg000080l.870
Homologous00533	1.5765e-06	evm.model.ptg000080l.829
Homologous00540	1.7e-08	evm.model.ptg000080l.806
Homologous00552	1.65e-08	evm.model.ptg000080l.587
Homologous00555	8.5e-09	evm.model.ptg000080l.581
Homologous00561	1.275e-07	evm.model.ptg000080l.609
Homologous00562	5e-10	evm.model.ptg000080l.612
Homologous00566	2.55e-08	evm.model.ptg000080l.633
Homologous00573	6e-09	evm.model.ptg000080l.650
Homologous00586	8.5e-09	evm.model.ptg000080l.699
Homologous00589	5.275e-06	evm.model.ptg000080l.708
Homologous00614	5e-09	evm.model.ptg000080l.776
Homologous00615	7.91e-07	evm.model.ptg000080l.778
Homologous00621	1.3e-08	evm.model.ptg000080l.548
Homologous00627	5e-10	evm.model.ptg000080l.507
Homologous00630	1e-09	evm.model.ptg000080l.502
Homologous00636	3.705e-07	evm.model.ptg000080l.490
Homologous00652	1.735e-07	evm.model.ptg000080l.427
Homologous00659	1.1e-08	evm.model.ptg000080l.408
Homologous00668	1.5e-09	evm.model.ptg000080l.364
Homologous00672	1.6575e-06	evm.model.ptg000080l.947
Homologous00689	5.62e-07	evm.model.ptg000080l.959
Homologous00703	3.95e-08	evm.model.ptg000035l.810
Homologous00728	4.5e-09	evm.model.ptg000025l.1006
Homologous00729	4.9575e-06	evm.model.ptg000025l.1012
Homologous00731	4e-09	evm.model.ptg000025l.1019
Homologous00739	4.5495e-06	evm.model.ptg000025l.1024
Homologous00741	5.18e-07	evm.model.ptg000025l.1026
Homologous00749	5e-10	evm.model.ptg000025l.930
Homologous00751	1.2055e-06	evm.model.ptg000025l.940_evm.model.ptg000025l.941
Homologous00752	1.5e-09	evm.model.ptg000025l.943
Homologous00763	8.11e-07	evm.model.ptg000025l.904
Homologous00769	6.501e-06	evm.model.ptg000025l.359
Homologous00777	4.515e-07	evm.model.ptg000025l.387
Homologous00778	8.45e-08	evm.model.ptg000025l.392
Homologous00788	6.9e-08	evm.model.ptg000025l.684
Homologous00797	9.2e-07	evm.model.ptg000025l.713
Homologous00800	5.176e-06	evm.model.ptg000025l.611
Homologous00810	3.95e-08	evm.model.ptg000025l.584
Homologous00813	1.229e-06	evm.model.ptg000025l.572
Homologous00832	1.2495e-06	evm.model.ptg000025l.518
Homologous00834	3.385e-07	evm.model.ptg000025l.516
Homologous00836	5.1605e-06	evm.model.ptg000025l.513
Homologous00850	2.4475e-06	evm.model.ptg000004l.70
Homologous00863	5.922e-06	evm.model.ptg000004l.852
Homologous00866	9.08e-07	evm.model.ptg000004l.842
Homologous00868	1.5e-09	evm.model.ptg000004l.832
Homologous00869	1.622e-06	evm.model.ptg000004l.831
Homologous00876	4.7e-08	evm.model.ptg000004l.260
Homologous00891	5.15e-08	evm.model.ptg000004l.489
Homologous00892	9.7e-08	evm.model.ptg000004l.490
Homologous00899	1.7e-08	evm.model.ptg000004l.940
Homologous00903	1.5e-09	evm.model.ptg000004l.924
Homologous00907	6.7265e-06	evm.model.ptg000004l.963
Homologous00909	5e-10	evm.model.ptg000078l.18
Homologous00919	1e-09	evm.model.ptg000078l.31
Homologous00927	1e-09	evm.model.ptg000078l.83
Homologous00928	1.8e-08	evm.model.ptg000078l.84
Homologous00943	3.365e-07	evm.model.ptg000004l.768
Homologous00944	5e-09	evm.model.ptg000004l.767
Homologous00951	5.9e-08	evm.model.ptg000004l.513
Homologous00958	3.17e-07	evm.model.ptg000078l.120
Homologous00962	5.5e-09	evm.model.ptg000004l.478
Homologous00965	1.0195e-06	evm.model.ptg000004l.442
Homologous00972	6e-09	evm.model.ptg000004l.410
Homologous00975	3.1e-08	evm.model.ptg000004l.416
Homologous00977	3.5e-09	evm.model.ptg000004l.375
Homologous00983	2.3e-08	evm.model.ptg000004l.345
Homologous00986	1.1275e-06	evm.model.ptg000004l.341
Homologous00995	2.4895e-06	evm.model.ptg000004l.307
Homologous01002	4.325e-07	evm.model.ptg000035l.177
Homologous01007	3e-09	evm.model.ptg000002l.1429
Homologous01009	1e-09	evm.model.ptg000064l.38
Homologous01013	5.2785e-06	evm.model.ptg000064l.5
Homologous01017	1.215e-07	evm.model.ptg000048l.307
Homologous01018	5.55e-08	evm.model.ptg000064l.22
Homologous01022	1.5e-09	evm.model.ptg000064l.26
Homologous01030	5.1635e-06	evm.model.ptg000009l.86
Homologous01033	4.85e-08	evm.model.ptg000009l.91
Homologous01038	4.8455e-06	evm.model.ptg000009l.191
Homologous01048	1.795e-07	evm.model.ptg000048l.206
Homologous01057	1.035e-07	evm.model.ptg000048l.254_evm.model.ptg000048l.255
Homologous01063	5.5805e-06	evm.model.ptg000004l.172
Homologous01066	4.8e-08	evm.model.ptg000004l.165
Homologous01069	2.2855e-06	evm.model.ptg000004l.149
Homologous01071	1.55e-08	evm.model.ptg000004l.139
Homologous01074	1.4e-08	evm.model.ptg000004l.887
Homologous01077	4.3e-08	evm.model.ptg000004l.900
Homologous01085	5e-10	evm.model.ptg000004l.182
Homologous01086	9.45e-07	evm.model.ptg000004l.181
Homologous01087	9e-09	evm.model.ptg000004l.220
Homologous01095	5e-10	evm.model.ptg000004l.120
Homologous01099	7.018e-06	evm.model.ptg000004l.96
Homologous01103	3e-09	evm.model.ptg000004l.81
Homologous01104	8.6e-08	evm.model.ptg000004l.80
Homologous01110	3e-09	evm.model.ptg000008l.126
Homologous01115	3.695e-07	evm.model.ptg000008l.105
Homologous01121	5e-10	evm.model.ptg000008l.74
Homologous01125	1.5e-09	evm.model.ptg000008l.52
Homologous01126	8.7e-08	evm.model.ptg000008l.51
Homologous01128	3.25e-07	evm.model.ptg000008l.43
Homologous01137	3.079e-06	evm.model.ptg000008l.18
Homologous01140	1e-09	evm.model.ptg000008l.5
Homologous01145	5e-10	evm.model.ptg000016l.8
Homologous01149	1e-09	evm.model.ptg000008l.34
Homologous01170	5.5e-08	evm.model.ptg000008l.309
Homologous01176	1.337e-06	evm.model.ptg000008l.347
Homologous01185	5.3095e-06	evm.model.ptg000008l.409
Homologous01195	1.78e-07	evm.model.ptg000008l.378
Homologous01198	5.524e-06	evm.model.ptg000008l.368
Homologous01208	1.109e-06	evm.model.ptg000008l.457
Homologous01221	4.4205e-06	evm.model.ptg000008l.637
Homologous01231	2.45e-08	evm.model.ptg000107l.251
Homologous01233	2.8e-08	evm.model.ptg000107l.256
Homologous01236	1.0325e-06	evm.model.ptg000016l.190
Homologous01242	5e-10	evm.model.ptg000107l.280
Homologous01245	4.65e-08	evm.model.ptg000107l.275
Homologous01252	5.6e-08	evm.model.ptg000107l.262
Homologous01265	2.05e-08	evm.model.ptg000016l.193
Homologous01267	5e-10	evm.model.ptg000016l.102
Homologous01272	1.2e-08	evm.model.ptg000016l.141
Homologous01275	1.5e-08	evm.model.ptg000016l.152_evm.model.ptg000016l.153
Homologous01277	1.6225e-06	evm.model.ptg000016l.160
Homologous01278	5.28e-07	evm.model.ptg000016l.164
Homologous01283	2.545e-06	evm.model.ptg000107l.217
Homologous01288	3.5e-09	evm.model.ptg000107l.12
Homologous01298	1.65e-08	evm.model.ptg000008l.146
Homologous01299	7.95e-08	evm.model.ptg000008l.145
Homologous01300	2.85e-08	evm.model.ptg000107l.52
Homologous01308	1.25e-08	evm.model.ptg000107l.234
Homologous01343	5e-10	evm.model.ptg000008l.216
Homologous01348	6.3045e-06	evm.model.ptg000008l.231
Homologous01353	2.88e-06	evm.model.ptg000008l.246
Homologous01362	2.39e-07	evm.model.ptg000008l.585
Homologous01365	7.019e-06	evm.model.ptg000008l.287
Homologous01366	2.5e-09	evm.model.ptg000008l.286
Homologous01395	4e-09	evm.model.ptg000008l.574
Homologous01406	3.485e-07	evm.model.ptg000015l.167
Homologous01413	1e-09	evm.model.ptg000015l.151
Homologous01418	5e-10	evm.model.ptg000051l.36
Homologous01419	1.15e-08	evm.model.ptg000051l.16
Homologous01420	2.4e-08	evm.model.ptg000051l.15
Homologous01424	3e-09	evm.model.ptg000015l.211
Homologous01425	5e-10	evm.model.ptg000015l.241
Homologous01437	4.12e-07	evm.model.ptg000026l.102
Homologous01444	1.537e-06	evm.model.ptg000026l.72
Homologous01447	2.52e-07	evm.model.ptg000026l.60
Homologous01451	5e-10	evm.model.ptg000026l.24
Homologous01452	1.5825e-06	evm.model.ptg000026l.17
Homologous01462	8.15e-08	evm.model.ptg000015l.69
Homologous01463	7.46e-07	evm.model.ptg000015l.67
Homologous01464	1.175e-07	evm.model.ptg000015l.63
Homologous01480	1.5e-09	evm.model.ptg000020l.224
Homologous01482	1.65e-08	evm.model.ptg000020l.212
Homologous01488	1.6e-08	evm.model.ptg000015l.10
Homologous01491	9.75e-08	evm.model.ptg000015l.18
Homologous01496	3.5e-09	evm.model.ptg000020l.138
Homologous01497	4.5e-07	evm.model.ptg000051l.61
Homologous01522	2.23e-07	evm.model.ptg000051l.127
Homologous01527	4.2e-08	evm.model.ptg000051l.136
Homologous01532	5.5e-09	evm.model.ptg000051l.154
Homologous01534	5e-09	evm.model.ptg000051l.161
Homologous01550	5e-10	evm.model.ptg000051l.252
Homologous01553	7.467e-06	evm.model.ptg000051l.258
Homologous01554	6.65e-07	evm.model.ptg000051l.263
Homologous01558	5.5e-09	evm.model.ptg000051l.294
Homologous01559	2.8635e-06	evm.model.ptg000051l.295
Homologous01560	5e-10	evm.model.ptg000051l.298
Homologous01562	2.2865e-06	evm.model.ptg000051l.302
Homologous01563	3.702e-06	evm.model.ptg000051l.311
Homologous01573	6.5e-09	evm.model.ptg000051l.332
Homologous01577	1.5e-09	evm.model.ptg000051l.342
Homologous01580	2.5e-09	evm.model.ptg000002l.253
Homologous01584	7.4e-08	evm.model.ptg000002l.263
Homologous01597	3e-09	evm.model.ptg000002l.901
Homologous01599	3.815e-07	evm.model.ptg000002l.946
Homologous01616	4.55e-08	evm.model.ptg000015l.285
Homologous01630	6.275e-07	evm.model.ptg000026l.200
Homologous01637	3.6e-08	evm.model.ptg000026l.161
Homologous01650	2.75e-08	evm.model.ptg000026l.106
Homologous01654	3.614e-06	evm.model.ptg000020l.126
Homologous01669	7.34e-07	evm.model.ptg000015l.93
Homologous01677	5.85e-08	evm.model.ptg000015l.124
Homologous01689	1.013e-06	evm.model.ptg000020l.62
Homologous01698	3e-09	evm.model.ptg000051l.376
Homologous01709	4.28e-07	evm.model.ptg000051l.493
Homologous01721	1.519e-06	evm.model.ptg000051l.562
Homologous01736	1.5e-09	evm.model.ptg000013l.866
Homologous01739	7e-09	evm.model.ptg000001l.734
Homologous01749	1e-09	evm.model.ptg000013l.111
Homologous01752	1.5e-09	evm.model.ptg000013l.96
Homologous01766	2e-08	evm.model.ptg000001l.695
Homologous01769	5e-10	evm.model.ptg000001l.790
Homologous01774	1.05e-08	evm.model.ptg000001l.770
Homologous01792	4.4495e-06	evm.model.ptg000001l.744
Homologous01803	5e-10	evm.model.ptg000085l.45
Homologous01806	9.4e-08	evm.model.ptg000085l.40
Homologous01811	1.25e-08	evm.model.ptg000013l.623
Homologous01818	5e-10	evm.model.ptg000013l.738
Homologous01830	5e-10	evm.model.ptg000013l.682.1.61de9e75
Homologous01832	5e-10	evm.model.ptg000013l.661
Homologous01853	1e-09	evm.model.ptg000013l.330
Homologous01867	1.5455e-06	evm.model.ptg000027l.53
Homologous01868	4.5295e-06	evm.model.ptg000027l.60
Homologous01872	2e-09	evm.model.ptg000027l.71
Homologous01878	1.889e-06	evm.model.ptg000027l.92
Homologous01888	9.18e-07	evm.model.ptg000027l.125.1.61e154bd
Homologous01891	6.024e-06	evm.model.ptg000027l.142
Homologous01896	8.55e-07	evm.model.ptg000013l.143
Homologous01920	2.05e-08	evm.model.ptg000013l.311
Homologous01923	2.105e-07	evm.model.ptg000013l.227
Homologous01931	1.5e-09	evm.model.ptg000013l.242
Homologous01936	4e-09	evm.model.ptg000013l.253
Homologous01937	1.5e-09	evm.model.ptg000013l.254
Homologous01951	7.15e-08	evm.model.ptg000092l.19
Homologous01955	4.35e-08	evm.model.ptg000085l.18
Homologous01961	1.439e-06	evm.model.ptg000013l.585
Homologous01962	3.4e-08	evm.model.ptg000013l.583
Homologous01963	3.6095e-06	evm.model.ptg000013l.582
Homologous01985	5.93e-07	evm.model.ptg000013l.14
Homologous01990	9.125e-07	evm.model.ptg000013l.37
Homologous01992	1.9545e-06	evm.model.ptg000104l.9
Homologous01993	4.1e-08	evm.model.ptg000104l.7
Homologous01997	5.88e-07	evm.model.ptg000110l.48
Homologous02008	1e-09	evm.model.ptg000013l.51
Homologous02026	2.367e-06	evm.model.ptg000013l.752
Homologous02030	4.685e-07	evm.model.ptg000013l.649
Homologous02032	2.723e-06	evm.model.ptg000013l.658
Homologous02042	4.75e-08	evm.model.ptg000013l.458
Homologous02048	5e-10	evm.model.ptg000013l.437
Homologous02058	1.16e-07	evm.model.ptg000012l.118
Homologous02069	2.35e-08	evm.model.ptg000012l.37
Homologous02083	4.8385e-06	evm.model.ptg000049l.12
Homologous02101	5e-10	evm.model.ptg000046l.5
Homologous02111	8.45e-08	evm.model.ptg000046l.76
Homologous02113	1.2095e-06	evm.model.ptg000046l.138
Homologous02119	6.65e-08	evm.model.ptg000046l.127
Homologous02123	6.561e-06	evm.model.ptg000046l.117
Homologous02124	7.57e-07	evm.model.ptg000046l.115
Homologous02126	6.85e-08	evm.model.ptg000046l.113
Homologous02134	5e-10	evm.model.ptg000046l.157
Homologous02138	1.3e-08	evm.model.ptg000046l.172
Homologous02152	5e-10	evm.model.ptg000012l.125
Homologous02155	7.526e-06	evm.model.ptg000012l.144
Homologous02157	4.295e-06	evm.model.ptg000012l.147
Homologous02165	1.9e-08	evm.model.ptg000012l.173
Homologous02169	2e-09	evm.model.ptg000012l.198
Homologous02173	1.255e-07	evm.model.ptg000012l.207
Homologous02178	8.5e-09	evm.model.ptg000012l.227
Homologous02182	5e-10	evm.model.ptg000012l.241
Homologous02183	1.551e-06	evm.model.ptg000012l.242
Homologous02193	1e-09	evm.model.ptg000012l.342
Homologous02199	4.2675e-06	evm.model.ptg000012l.310
Homologous02203	1.5e-09	evm.model.ptg000012l.301_evm.model.ptg000012l.302
Homologous02205	1.014e-06	evm.model.ptg000012l.296
Homologous02209	1.56e-07	evm.model.ptg000012l.278
Homologous02220	1.3445e-06	evm.model.ptg000012l.404
Homologous02230	3.581e-06	evm.model.ptg000012l.698
Homologous02235	5e-10	evm.model.ptg000012l.724
Homologous02247	1e-09	evm.model.ptg000012l.651
Homologous02269	1.275e-07	evm.model.ptg000012l.546
Homologous02287	4.06e-07	evm.model.ptg000012l.491
Homologous02296	3.2e-07	evm.model.ptg000017l.107
Homologous02301	8.7e-08	evm.model.ptg000017l.119.1.61de9caf
Homologous02303	4e-09	evm.model.ptg000056l.67
Homologous02304	1.415e-07	evm.model.ptg000017l.22
Homologous02305	1e-09	evm.model.ptg000017l.24
Homologous02307	5e-10	evm.model.ptg000017l.44
Homologous02309	8.75e-08	evm.model.ptg000017l.51
Homologous02314	2.855e-07	evm.model.ptg000012l.448
Homologous02315	4.2e-08	evm.model.ptg000012l.446
Homologous02316	1.05e-08	evm.model.ptg000012l.443
Homologous02321	6e-09	evm.model.ptg000012l.421
Homologous02333	1.2e-08	evm.model.ptg000034l.65
Homologous02343	1.9145e-06	evm.model.ptg000058l.225
Homologous02344	2.9e-08	evm.model.ptg000058l.223
Homologous02368	9.65e-08	evm.model.ptg000019l.258.1.61de9c1b.1.61e156aa
Homologous02369	3e-09	evm.model.ptg000019l.252
Homologous02386	5e-10	evm.model.ptg000021l.212
Homologous02391	7.2295e-06	evm.model.ptg000021l.191
Homologous02393	2e-08	evm.model.ptg000021l.229
Homologous02394	2.36e-07	evm.model.ptg000021l.230.2.61de9c1f
Homologous02395	3.885e-07	evm.model.ptg000021l.237
Homologous02402	1.8e-08	evm.model.ptg000019l.17
Homologous02403	1.41e-07	evm.model.ptg000019l.16
Homologous02423	3.92e-07	evm.model.ptg000019l.114
Homologous02431	4.519e-06	evm.model.ptg000019l.134
Homologous02432	2.21e-07	evm.model.ptg000019l.138
Homologous02437	7.445e-07	evm.model.ptg000021l.180
Homologous02446	1.2315e-06	evm.model.ptg000021l.418
Homologous02449	2.7e-08	evm.model.ptg000021l.153
Homologous02464	2.344e-06	evm.model.ptg000021l.355
Homologous02465	7.6e-08	evm.model.ptg000021l.351
Homologous02471	2.065e-07	evm.model.ptg000021l.275
Homologous02472	4.5e-08	evm.model.ptg000021l.276
Homologous02475	3.9e-08	evm.model.ptg000021l.295
Homologous02476	5e-10	evm.model.ptg000021l.297
Homologous02478	3.4695e-06	evm.model.ptg000021l.313
Homologous02481	4.5165e-06	evm.model.ptg000021l.320
Homologous02487	7e-09	evm.model.ptg000019l.47
Homologous02491	2.02e-07	evm.model.ptg000019l.58
Homologous02492	4.945e-07	evm.model.ptg000019l.59
Homologous02495	6.79e-07	evm.model.ptg000019l.66
Homologous02496	1.4975e-06	evm.model.ptg000019l.70
Homologous02498	5.5e-09	evm.model.ptg000019l.74
Homologous02506	5e-10	evm.model.ptg000054l.65
Homologous02510	2.2e-08	evm.model.ptg000054l.83
Homologous02514	2e-09	evm.model.ptg000054l.102
Homologous02515	4.781e-06	evm.model.ptg000021l.489
Homologous02516	4.5615e-06	evm.model.ptg000021l.488
Homologous02523	4.045e-07	evm.model.ptg000021l.462
Homologous02525	5e-10	evm.model.ptg000021l.456
Homologous02531	5e-10	evm.model.ptg000021l.437
Homologous02532	1.1e-08	evm.model.ptg000021l.119
Homologous02538	1.7335e-06	evm.model.ptg000021l.128
Homologous02551	5e-10	evm.model.ptg000021l.81
Homologous02553	5e-10	evm.model.ptg000021l.56
Homologous02557	1.63e-07	evm.model.ptg000021l.42
Homologous02558	1.4e-08	evm.model.ptg000036l.113
Homologous02559	1e-09	evm.model.ptg000058l.2
Homologous02564	7e-09	evm.model.ptg000021l.7
Homologous02570	2.5e-09	evm.model.ptg000021l.36
Homologous02573	5e-10	evm.model.ptg000058l.107
Homologous02574	5e-10	evm.model.ptg000058l.118
Homologous02575	7.5e-09	evm.model.ptg000058l.138
Homologous02579	1.295e-06	evm.model.ptg000058l.176
Homologous02584	1.5e-09	evm.model.ptg000058l.103
Homologous02586	5.5e-09	evm.model.ptg000058l.96
Homologous02589	4.85e-08	evm.model.ptg000058l.91
Homologous02605	3.3e-08	evm.model.ptg000019l.175
Homologous02624	2.735e-07	evm.model.ptg000019l.219
Homologous02628	1.39e-07	evm.model.ptg000036l.24
Homologous02633	1e-09	evm.model.ptg000019l.243
Homologous02646	1.059e-06	evm.model.ptg000021l.222
Homologous02656	2.095e-07	evm.model.ptg000037l.3
Homologous02659	9.4e-08	evm.model.ptg000037l.20
Homologous02694	8.65e-08	evm.model.ptg000011l.94
Homologous02695	5.255e-07	evm.model.ptg000011l.92
Homologous02698	1.15e-08	evm.model.ptg000011l.84
Homologous02702	9e-09	evm.model.ptg000011l.80
Homologous02715	5.675e-07	evm.model.ptg000011l.17
Homologous02717	4e-09	evm.model.ptg000011l.145
Homologous02719	4.72e-07	evm.model.ptg000011l.149
Homologous02720	1.138e-06	evm.model.ptg000011l.150.1.61de9ce9
Homologous02721	4.5075e-06	evm.model.ptg000011l.152
Homologous02722	5e-09	evm.model.ptg000011l.26
Homologous02730	1.3e-08	evm.model.ptg000011l.116
Homologous02739	3.5e-08	evm.model.ptg000011l.175
Homologous02744	1.1e-08	evm.model.ptg000011l.158
Homologous02746	2.1e-08	evm.model.ptg000011l.441
Homologous02758	1.5e-09	evm.model.ptg000011l.371
Homologous02760	2.05e-08	evm.model.ptg000011l.367
Homologous02796	1.517e-06	evm.model.ptg000011l.1120
Homologous02801	7.945e-07	evm.model.ptg000011l.1133
Homologous02802	2.5e-09	evm.model.ptg000011l.1134
Homologous02807	1.5e-09	evm.model.ptg000011l.1151
Homologous02813	6.269e-06	evm.model.ptg000119l.9
Homologous02815	3.4e-08	evm.model.ptg000011l.1075
Homologous02824	2.505e-07	evm.model.ptg000011l.753
Homologous02846	2.045e-07	evm.model.ptg000011l.878
Homologous02848	6.7e-08	evm.model.ptg000011l.884
Homologous02849	1.596e-06	evm.model.ptg000011l.886
Homologous02855	2.5e-09	evm.model.ptg000011l.910
Homologous02865	1.238e-06	evm.model.ptg000011l.935
Homologous02873	9.895e-07	evm.model.ptg000011l.951
Homologous02876	3.8285e-06	evm.model.ptg000011l.969
Homologous02877	5.3955e-06	evm.model.ptg000011l.975
Homologous02878	5.875e-07	evm.model.ptg000011l.976
Homologous02883	1.55e-08	evm.model.ptg000011l.990
Homologous02885	5.55e-08	evm.model.ptg000011l.994
Homologous02890	1.1e-08	evm.model.ptg000011l.1010
Homologous02896	4e-09	evm.model.ptg000011l.1029
Homologous02898	5e-10	evm.model.ptg000011l.1038
Homologous02902	1e-09	evm.model.ptg000011l.719
Homologous02905	8.52e-07	evm.model.ptg000011l.710
Homologous02916	1.0645e-06	evm.model.ptg000011l.674
Homologous02924	1.3085e-06	evm.model.ptg000011l.656
Homologous02929	6.378e-06	evm.model.ptg000011l.268
Homologous02931	2.095e-07	evm.model.ptg000011l.450
Homologous02951	4.054e-06	evm.model.ptg000011l.542
Homologous02956	4e-09	evm.model.ptg000011l.532
Homologous02961	3.305e-07	evm.model.ptg000011l.551
Homologous02962	2.5e-07	evm.model.ptg000011l.552
Homologous02970	5.55e-08	evm.model.ptg000011l.570
Homologous02975	5e-10	evm.model.ptg000011l.586
Homologous02980	5.0605e-06	evm.model.ptg000011l.637
Homologous02985	1.255e-07	evm.model.ptg000035l.260
Homologous02986	9e-09	evm.model.ptg000035l.492
Homologous02990	1.285e-07	evm.model.ptg000005l.268
Homologous02991	1.5e-09	evm.model.ptg000005l.265
Homologous03004	5e-10	evm.model.ptg000005l.178
Homologous03007	5e-10	evm.model.ptg000005l.187.1.61de9d52
Homologous03008	7.5e-09	evm.model.ptg000005l.189
Homologous03020	5.235e-07	evm.model.ptg000005l.224
Homologous03027	7.7e-08	evm.model.ptg000005l.298
Homologous03029	7.145e-06	evm.model.ptg000005l.305
Homologous03035	3.215e-07	evm.model.ptg000005l.451
Homologous03040	5e-10	evm.model.ptg000005l.442
Homologous03043	3.09e-07	evm.model.ptg000005l.432
Homologous03045	7.1305e-06	evm.model.ptg000005l.430
Homologous03050	3.8e-07	evm.model.ptg000005l.419
Homologous03052	5.5985e-06	evm.model.ptg000005l.415
Homologous03062	9.36e-07	evm.model.ptg000005l.376
Homologous03067	1.15e-08	evm.model.ptg000005l.359
Homologous03072	3.0315e-06	evm.model.ptg000005l.348
Homologous03074	1.385e-07	evm.model.ptg000005l.338.6.61de9dea
Homologous03078	1.406e-06	evm.model.ptg000005l.317
Homologous03090	6.718e-06	evm.model.ptg000005l.500.2.61de9e8a
Homologous03091	1.821e-06	evm.model.ptg000005l.503
Homologous03096	3.1e-08	evm.model.ptg000005l.517
Homologous03110	1e-09	evm.model.ptg000005l.556
Homologous03116	8.5e-09	evm.model.ptg000005l.595
Homologous03119	5e-10	evm.model.ptg000005l.988
Homologous03125	4.715e-06	evm.model.ptg000005l.965
Homologous03135	1e-09	evm.model.ptg000005l.926
Homologous03140	5e-10	evm.model.ptg000005l.948
Homologous03146	4.545e-06	evm.model.ptg000005l.901
Homologous03167	5.829e-06	evm.model.ptg000005l.816
Homologous03172	6.1e-07	evm.model.ptg000005l.799
Homologous03175	4.7e-07	evm.model.ptg000005l.794
Homologous03180	5e-09	evm.model.ptg000005l.781
Homologous03188	4.97e-07	evm.model.ptg000005l.756
Homologous03190	1.81e-06	evm.model.ptg000005l.749
Homologous03192	9e-09	evm.model.ptg000005l.746
Homologous03197	1.011e-06	evm.model.ptg000005l.715
Homologous03199	5.5495e-06	evm.model.ptg000005l.706.1.61de9f50
Homologous03209	5e-10	evm.model.ptg000005l.683
Homologous03215	4e-09	evm.model.ptg000005l.668
Homologous03217	2.3925e-06	evm.model.ptg000005l.664
Homologous03227	4.25e-06	evm.model.ptg000005l.597
Homologous03228	3.115e-07	evm.model.ptg000005l.596
Homologous03231	5e-10	evm.model.ptg000005l.1019
Homologous03238	9.1e-08	evm.model.ptg000005l.1037
Homologous03242	2.5e-09	evm.model.ptg000005l.1047
Homologous03253	1.85e-08	evm.model.ptg000005l.1084
Homologous03254	7.7e-08	evm.model.ptg000005l.1088
Homologous03267	1.561e-06	evm.model.ptg000005l.1173
Homologous03268	1.865e-07	evm.model.ptg000005l.1177
Homologous03274	3.155e-07	evm.model.ptg000005l.1138
Homologous03286	3.6925e-06	evm.model.ptg000005l.1151
Homologous03293	5.135e-06	evm.model.ptg000005l.1125.1.61dea0d0
Homologous03298	5e-10	evm.model.ptg000005l.1325
Homologous03300	9.6e-08	evm.model.ptg000005l.58
Homologous03305	1e-09	evm.model.ptg000006l.725
Homologous03309	2.2715e-06	evm.model.ptg000006l.861
Homologous03314	1.185e-07	evm.model.ptg000006l.756
Homologous03318	1.69e-07	evm.model.ptg000006l.830
Homologous03321	2e-08	evm.model.ptg000006l.816
Homologous03328	3e-09	evm.model.ptg000006l.740
Homologous03333	3.512e-06	evm.model.ptg000006l.739
Homologous03353	1e-09	evm.model.ptg000028l.994
Homologous03354	3.53e-07	evm.model.ptg000028l.998
Homologous03360	2.7495e-06	evm.model.ptg000028l.1038
Homologous03362	8.5e-09	evm.model.ptg000028l.1026
Homologous03363	2.845e-07	evm.model.ptg000028l.1024
Homologous03369	2.632e-06	evm.model.ptg000033l.147.1.61de9e35
Homologous03380	1e-09	evm.model.ptg000033l.114
Homologous03384	8.55e-08	evm.model.ptg000028l.978
Homologous03408	9.4e-08	evm.model.ptg000028l.484
Homologous03410	2.96e-07	evm.model.ptg000028l.477
Homologous03419	1.661e-06	evm.model.ptg000028l.559
Homologous03428	5e-10	evm.model.ptg000028l.587
Homologous03434	5e-10	evm.model.ptg000028l.614
Homologous03449	5e-10	evm.model.ptg000028l.666
Homologous03462	2.7825e-06	evm.model.ptg000028l.726
Homologous03470	5e-10	evm.model.ptg000028l.760
Homologous03474	3e-09	evm.model.ptg000028l.768
Homologous03475	2.567e-06	evm.model.ptg000028l.771
Homologous03483	6.2195e-06	evm.model.ptg000028l.793
Homologous03487	3.5455e-06	evm.model.ptg000028l.807
Homologous03499	1.808e-06	evm.model.ptg000028l.853
Homologous03517	1.07e-07	evm.model.ptg000028l.905
Homologous03520	3.1345e-06	evm.model.ptg000028l.938
Homologous03525	2e-09	evm.model.ptg000028l.951
Homologous03528	7.56e-07	evm.model.ptg000028l.457
Homologous03544	1.38e-07	evm.model.ptg000028l.238
Homologous03545	1.705e-07	evm.model.ptg000028l.249
Homologous03549	1.968e-06	evm.model.ptg000028l.265
Homologous03551	6.9995e-06	evm.model.ptg000028l.268
Homologous03558	1.51e-06	evm.model.ptg000028l.321
Homologous03561	2.338e-06	evm.model.ptg000028l.307
Homologous03563	9.55e-08	evm.model.ptg000028l.301
Homologous03577	7e-09	evm.model.ptg000028l.356
Homologous03585	5.1685e-06	evm.model.ptg000028l.386
Homologous03589	1e-09	evm.model.ptg000028l.410
Homologous03590	5e-10	evm.model.ptg000028l.415
Homologous03593	1.15e-08	evm.model.ptg000028l.423
Homologous03616	5.1235e-06	evm.model.ptg000028l.136
Homologous03626	4.136e-06	evm.model.ptg000028l.61
Homologous03638	1.135e-06	evm.model.ptg000033l.104
Homologous03640	2e-09	evm.model.ptg000033l.102
Homologous03641	4e-09	evm.model.ptg000061l.30
Homologous03643	1.81e-07	evm.model.ptg000061l.76
Homologous03647	5.0455e-06	evm.model.ptg000061l.67
Homologous03648	2.771e-06	evm.model.ptg000061l.64
Homologous03650	8e-09	evm.model.ptg000047l.168
Homologous03652	4.012e-06	evm.model.ptg000047l.191
Homologous03661	2.53e-07	evm.model.ptg000047l.45
Homologous03665	1.553e-06	evm.model.ptg000047l.38
Homologous03671	8.1e-08	evm.model.ptg000047l.91
Homologous03678	6e-09	evm.model.ptg000047l.119_evm.model.ptg000047l.116
Homologous03681	1.1265e-06	evm.model.ptg000047l.267
Homologous03683	1.4e-08	evm.model.ptg000047l.326.1.61dea051
Homologous03687	3.65e-08	evm.model.ptg000047l.130
Homologous03697	5e-10	evm.model.ptg000047l.293
Homologous03707	5.3e-08	evm.model.ptg000047l.4
Homologous03712	2.16e-07	evm.model.ptg000039l.266
Homologous03713	1.44e-07	evm.model.ptg000017l.675
Homologous03720	1.675e-07	evm.model.ptg000039l.466
Homologous03723	1.3435e-06	evm.model.ptg000039l.454_evm.model.ptg000039l.455
Homologous03734	2.62e-07	evm.model.ptg000033l.21
Homologous03735	4.3e-08	evm.model.ptg000033l.15
Homologous03753	5.45e-07	evm.model.ptg000023l.6
Homologous03754	5.144e-06	evm.model.ptg000023l.7
Homologous03755	3.426e-06	evm.model.ptg000023l.11
Homologous03765	5.525e-07	evm.model.ptg000023l.48
Homologous03766	5.152e-06	evm.model.ptg000023l.55
Homologous03768	1.3355e-06	evm.model.ptg000023l.60
Homologous03769	4.5e-09	evm.model.ptg000023l.61
Homologous03788	1.965e-07	evm.model.ptg000023l.130
Homologous03790	5.257e-06	evm.model.ptg000023l.133
Homologous03793	1.405e-07	evm.model.ptg000023l.145
Homologous03794	4.35e-08	evm.model.ptg000023l.146_evm.model.ptg000023l.147
Homologous03796	7e-09	evm.model.ptg000023l.158
Homologous03802	7e-09	evm.model.ptg000023l.179
Homologous03803	1.775e-07	evm.model.ptg000023l.183
Homologous03813	1e-09	evm.model.ptg000023l.116
Homologous03818	5.1905e-06	evm.model.ptg000023l.206
Homologous03824	2.1e-08	evm.model.ptg000023l.222
Homologous03832	2.43e-06	evm.model.ptg000023l.263
Homologous03835	5.32e-06	evm.model.ptg000023l.276
Homologous03836	4.3675e-06	evm.model.ptg000023l.277
Homologous03839	2.208e-06	evm.model.ptg000023l.304
Homologous03840	3.5e-09	evm.model.ptg000023l.359
Homologous03841	5.837e-06	evm.model.ptg000023l.357
Homologous03849	3.736e-06	evm.model.ptg000023l.340
Homologous03851	6.5e-09	evm.model.ptg000023l.335
Homologous03858	1.75e-08	evm.model.ptg000023l.367
Homologous03865	3.885e-07	evm.model.ptg000023l.410
Homologous03871	2.802e-06	evm.model.ptg000023l.509
Homologous03874	9.665e-07	evm.model.ptg000023l.497
Homologous03877	4e-09	evm.model.ptg000023l.491
Homologous03891	4.2055e-06	evm.model.ptg000023l.457
Homologous03895	5e-10	evm.model.ptg000023l.448
Homologous03897	8.98e-07	evm.model.ptg000023l.438
Homologous03901	5e-10	evm.model.ptg000023l.520
Homologous03915	2.4e-08	evm.model.ptg000023l.553
Homologous03922	1.975e-07	evm.model.ptg000023l.568
Homologous03926	1.5e-09	evm.model.ptg000074l.9
Homologous03935	5.375e-07	evm.model.ptg000023l.676
Homologous03938	2.875e-07	evm.model.ptg000023l.660
Homologous03944	3.35e-08	evm.model.ptg000023l.623
Homologous03946	3.0745e-06	evm.model.ptg000023l.619
Homologous03949	1e-09	evm.model.ptg000023l.604
Homologous03960	2.51e-07	evm.model.ptg000048l.34
Homologous03976	3.5e-09	evm.model.ptg000048l.72
Homologous03981	1.5e-09	evm.model.ptg000048l.90
Homologous03982	1e-09	evm.model.ptg000048l.92
Homologous03984	3.7905e-06	evm.model.ptg000048l.102
Homologous03985	1.9e-08	evm.model.ptg000048l.151
Homologous03994	5.4125e-06	evm.model.ptg000074l.76
Homologous03999	3.167e-06	evm.model.ptg000043l.70
Homologous04000	1e-09	evm.model.ptg000048l.143
Homologous04001	5e-10	evm.model.ptg000048l.144
Homologous04003	1e-09	evm.model.ptg000048l.111
Homologous04013	1.595e-07	evm.model.ptg000042l.24
Homologous04015	3.365e-07	evm.model.ptg000042l.34
Homologous04016	9.355e-07	evm.model.ptg000042l.18
Homologous04020	1e-08	evm.model.ptg000042l.105
Homologous04030	5e-10	evm.model.ptg000042l.242
Homologous04031	1.2e-07	evm.model.ptg000042l.244
Homologous04032	1.7e-08	evm.model.ptg000042l.249
Homologous04033	2.85e-08	evm.model.ptg000042l.250
Homologous04040	4.99e-06	evm.model.ptg000042l.269
Homologous04042	7.8e-08	evm.model.ptg000042l.273
Homologous04046	2.5e-09	evm.model.ptg000042l.290
Homologous04050	1.9e-08	evm.model.ptg000042l.300
Homologous04059	5e-10	evm.model.ptg000042l.333.1.61dea1d2
Homologous04075	4.5e-09	evm.model.ptg000042l.343
Homologous04083	2e-09	evm.model.ptg000042l.438
Homologous04107	1.5e-09	evm.model.ptg000042l.528
Homologous04112	4.925e-07	evm.model.ptg000042l.546
Homologous04119	8.75e-08	evm.model.ptg000042l.559
Homologous04143	7e-09	evm.model.ptg000042l.681
Homologous04147	5e-10	evm.model.ptg000042l.697
Homologous04152	5e-10	evm.model.ptg000042l.704
Homologous04155	3.724e-06	evm.model.ptg000042l.721
Homologous04157	3.75e-08	evm.model.ptg000042l.731
Homologous04166	5e-10	evm.model.ptg000042l.757
Homologous04170	6.109e-06	evm.model.ptg000042l.776
Homologous04178	5.1425e-06	evm.model.ptg000042l.812
Homologous04179	3.45e-07	evm.model.ptg000042l.816
Homologous04194	1e-09	evm.model.ptg000042l.866
Homologous04200	3.5e-09	evm.model.ptg000042l.887
Homologous04203	4.911e-06	evm.model.ptg000042l.897
Homologous04205	3.37e-06	evm.model.ptg000042l.903
Homologous04221	1.3e-08	evm.model.ptg000042l.949
Homologous04227	1.6e-08	evm.model.ptg000042l.964
Homologous04229	5.8545e-06	evm.model.ptg000042l.969
Homologous04234	1.855e-07	evm.model.ptg000042l.978
Homologous04243	2.35e-08	evm.model.ptg000042l.1068
Homologous04253	5.15e-07	evm.model.ptg000042l.1094
Homologous04268	1.85e-08	evm.model.ptg000042l.1159.1.61e15f11
Homologous04286	2.05e-08	evm.model.ptg000050l.243
Homologous04293	2.2175e-06	evm.model.ptg000050l.237
Homologous04295	1.605e-07	evm.model.ptg000050l.235
Homologous04296	3.703e-06	evm.model.ptg000050l.231
Homologous04297	2.73e-07	evm.model.ptg000050l.229
Homologous04300	2.633e-06	evm.model.ptg000050l.218
Homologous04303	3.502e-06	evm.model.ptg000050l.195
Homologous04309	1.5e-09	evm.model.ptg000042l.1138
Homologous04314	2.5e-09	evm.model.ptg000052l.131
Homologous04316	5.0365e-06	evm.model.ptg000068l.31
Homologous04323	1.2e-08	evm.model.ptg000068l.94
Homologous04331	5e-10	evm.model.ptg000050l.547
Homologous04333	5e-09	evm.model.ptg000050l.584
Homologous04334	5e-10	evm.model.ptg000050l.585
Homologous04347	2.445e-07	evm.model.ptg000017l.321.1.61de9d8f
Homologous04348	3.61e-07	evm.model.ptg000017l.1165
Homologous04350	2.5e-09	evm.model.ptg000017l.138
Homologous04352	8.5e-09	evm.model.ptg000017l.128
Homologous04356	3.6585e-06	evm.model.ptg000017l.146
Homologous04357	5e-10	evm.model.ptg000017l.152
Homologous04361	1.455e-07	evm.model.ptg000017l.167
Homologous04365	5e-10	evm.model.ptg000017l.182
Homologous04381	7.215e-07	evm.model.ptg000017l.222
Homologous04383	3.2835e-06	evm.model.ptg000017l.226
Homologous04385	1.75e-08	evm.model.ptg000017l.232
Homologous04402	5e-10	evm.model.ptg000017l.298
Homologous04407	1.052e-06	evm.model.ptg000017l.310
Homologous04414	4.255e-07	evm.model.ptg000017l.335
Homologous04420	1.5425e-06	evm.model.ptg000017l.372
Homologous04421	1e-09	evm.model.ptg000017l.373
Homologous04426	1.95e-08	evm.model.ptg000017l.391
Homologous04435	2.471e-06	evm.model.ptg000017l.462
Homologous04439	1.9e-08	evm.model.ptg000017l.481
Homologous04441	7.43e-07	evm.model.ptg000017l.486
Homologous04447	2e-09	evm.model.ptg000017l.504
Homologous04452	4.3605e-06	evm.model.ptg000017l.526
Homologous04456	2.35e-07	evm.model.ptg000017l.543
Homologous04463	6.6445e-06	evm.model.ptg000017l.564
Homologous04472	2e-09	evm.model.ptg000017l.610
Homologous04477	9e-09	evm.model.ptg000017l.620
Homologous04484	2.3e-08	evm.model.ptg000017l.671
Homologous04486	3.55e-08	evm.model.ptg000017l.666
Homologous04497	8.68e-07	evm.model.ptg000017l.698
Homologous04499	4e-08	evm.model.ptg000017l.700
Homologous04500	1.42e-06	evm.model.ptg000017l.702
Homologous04511	3.5585e-06	evm.model.ptg000017l.733
Homologous04523	3.19e-07	evm.model.ptg000017l.1036.1.61e15f1e
Homologous04540	1.955e-07	evm.model.ptg000017l.994
Homologous04542	1.227e-06	evm.model.ptg000017l.988
Homologous04543	1.535e-07	evm.model.ptg000017l.987
Homologous04546	1.65e-08	evm.model.ptg000017l.980
Homologous04551	4e-08	evm.model.ptg000017l.964
Homologous04557	4.75e-08	evm.model.ptg000017l.952
Homologous04562	2.2e-08	evm.model.ptg000017l.894.1.61de9fbb
Homologous04570	9.83e-07	evm.model.ptg000017l.859
Homologous04574	3.75e-08	evm.model.ptg000017l.845
Homologous04575	2.867e-06	evm.model.ptg000017l.840
Homologous04584	3.31e-07	evm.model.ptg000017l.821
Homologous04586	3.605e-07	evm.model.ptg000017l.807
Homologous04591	2.927e-06	evm.model.ptg000017l.795
Homologous04594	1.45e-08	evm.model.ptg000017l.783
Homologous04611	3.75e-08	evm.model.ptg000017l.1148
Homologous04617	2.815e-07	evm.model.ptg000017l.1089
Homologous04618	2.35e-08	evm.model.ptg000017l.1086
Homologous04620	6e-09	evm.model.ptg000017l.1083
Homologous04628	1.9e-08	evm.model.ptg000086l.13
Homologous04634	5e-10	evm.model.ptg000012l.755
Homologous04642	2.985e-07	evm.model.ptg000003l.677
Homologous04651	4.4515e-06	evm.model.ptg000003l.652
Homologous04652	2.5e-09	evm.model.ptg000003l.651
Homologous04661	3.5e-09	evm.model.ptg000003l.620
Homologous04669	1.175e-07	evm.model.ptg000003l.595
Homologous04670	5e-10	evm.model.ptg000003l.587
Homologous04674	2.597e-06	evm.model.ptg000003l.569
Homologous04675	2.42e-07	evm.model.ptg000003l.567
Homologous04677	1e-08	evm.model.ptg000003l.561
Homologous04697	5.6e-08	evm.model.ptg000003l.504
Homologous04700	3.725e-07	evm.model.ptg000003l.499
Homologous04709	5e-09	evm.model.ptg000003l.464
Homologous04711	1.425e-07	evm.model.ptg000003l.462
Homologous04712	4.1e-08	evm.model.ptg000003l.461
Homologous04719	4.65e-07	evm.model.ptg000003l.441
Homologous04723	5e-10	evm.model.ptg000003l.426
Homologous04741	5e-10	evm.model.ptg000003l.378
Homologous04742	6.65e-08	evm.model.ptg000003l.375
Homologous04745	2.8e-08	evm.model.ptg000003l.364
Homologous04751	1.93e-07	evm.model.ptg000003l.321
Homologous04754	5e-10	evm.model.ptg000003l.53
Homologous04755	9.61e-07	evm.model.ptg000003l.54
Homologous04756	7.5e-09	evm.model.ptg000003l.57
Homologous04769	4.75e-08	evm.model.ptg000025l.885
Homologous04776	2.25e-08	evm.model.ptg000025l.198
Homologous04790	3.1e-07	evm.model.ptg000025l.29
Homologous04799	5.54e-07	evm.model.ptg000073l.7
Homologous04800	5e-09	evm.model.ptg000025l.20
Homologous04808	4.1025e-06	evm.model.ptg000025l.826
Homologous04809	1.6e-08	evm.model.ptg000025l.819
Homologous04814	1.265e-07	evm.model.ptg000025l.807
Homologous04823	6.4545e-06	evm.model.ptg000025l.790
Homologous04827	9.47e-07	evm.model.ptg000025l.784
Homologous04833	1.5975e-06	evm.model.ptg000025l.766
Homologous04847	3.55e-08	evm.model.ptg000080l.151_evm.model.ptg000080l.152
Homologous04863	3.3465e-06	evm.model.ptg000010l.97
Homologous04864	2e-09	evm.model.ptg000010l.99
Homologous04876	6.59e-07	evm.model.ptg000055l.20
Homologous04900	2.75e-08	evm.model.ptg000080l.58
Homologous04911	2.5e-09	evm.model.ptg000064l.45
Homologous04926	2.4e-08	evm.model.ptg000064l.80
Homologous04933	2e-09	evm.model.ptg000064l.108
Homologous04935	6.1525e-06	evm.model.ptg000064l.112.3.61dea18e
Homologous04942	5e-10	evm.model.ptg000064l.127.2.61dea197
Homologous04949	1.2095e-06	evm.model.ptg000064l.145
Homologous04952	5e-10	evm.model.ptg000064l.135
Homologous04957	5.55e-08	evm.model.ptg000063l.61
Homologous04978	2.6e-08	evm.model.ptg000064l.410
Homologous04987	1.5e-09	evm.model.ptg000064l.378
Homologous04989	1.07e-07	evm.model.ptg000064l.375
Homologous04996	5e-10	evm.model.ptg000064l.316
Homologous04998	5e-10	evm.model.ptg000064l.314
Homologous05003	3.026e-06	evm.model.ptg000064l.300
Homologous05022	1.6e-08	evm.model.ptg000002l.1347
Homologous05024	3e-09	evm.model.ptg000002l.1352
Homologous05031	2e-09	evm.model.ptg000002l.1372
Homologous05040	1.425e-07	evm.model.ptg000002l.1403
Homologous05045	1.45e-08	evm.model.ptg000002l.1390
Homologous05047	2.45e-08	evm.model.ptg000002l.1329
Homologous05053	2.0655e-06	evm.model.ptg000002l.1381
Homologous05057	6.585e-07	evm.model.ptg000002l.1323
Homologous05059	2e-09	evm.model.ptg000002l.1320
Homologous05079	9.05e-08	evm.model.ptg000002l.1266
Homologous05086	1.9e-08	evm.model.ptg000002l.1241
Homologous05090	3.15e-08	evm.model.ptg000002l.1224
Homologous05107	6.765e-06	evm.model.ptg000002l.1166
Homologous05117	5e-10	evm.model.ptg000002l.1148
Homologous05126	2.5e-09	evm.model.ptg000002l.1122
Homologous05129	5.8e-08	evm.model.ptg000064l.213
Homologous05156	3.25e-08	evm.model.ptg000002l.1093
Homologous05168	5e-10	evm.model.ptg000002l.1050
Homologous05173	1.695e-07	evm.model.ptg000002l.1034
Homologous05179	1.129e-06	evm.model.ptg000064l.239
Homologous05182	1.5e-09	evm.model.ptg000064l.248
Homologous05189	5e-10	evm.model.ptg000085l.90
Homologous05197	1.9e-08	evm.model.ptg000051l.476
Homologous05203	2.06e-07	evm.model.ptg000001l.443
Homologous05207	1.2e-08	evm.model.ptg000024l.211
Homologous05209	5.9e-08	evm.model.ptg000024l.220
Homologous05224	5.765e-07	evm.model.ptg000024l.192
Homologous05230	1.027e-06	evm.model.ptg000024l.165
Homologous05235	1.245e-06	evm.model.ptg000024l.173
Homologous05237	8.43e-07	evm.model.ptg000024l.182
Homologous05240	1.5e-09	evm.model.ptg000024l.190
Homologous05251	5e-10	evm.model.ptg000024l.104
Homologous05253	3.805e-06	evm.model.ptg000024l.205
Homologous05260	7.7345e-06	evm.model.ptg000024l.87
Homologous05263	1.0375e-06	evm.model.ptg000001l.282
Homologous05267	4.5e-09	evm.model.ptg000001l.292
Homologous05270	5e-10	evm.model.ptg000001l.300
Homologous05280	9e-09	evm.model.ptg000001l.330
Homologous05290	4.5e-09	evm.model.ptg000001l.361
Homologous05292	1.9495e-06	evm.model.ptg000001l.365
Homologous05301	1.67e-07	evm.model.ptg000001l.423
Homologous05304	4.7615e-06	evm.model.ptg000001l.264
Homologous05312	1e-09	evm.model.ptg000001l.246
Homologous05314	3.95e-08	evm.model.ptg000001l.235
Homologous05318	1.39e-07	evm.model.ptg000001l.226
Homologous05321	1.85e-08	evm.model.ptg000001l.219
Homologous05322	5e-10	evm.model.ptg000001l.217
Homologous05332	6.827e-06	evm.model.ptg000001l.140
Homologous05333	1.817e-06	evm.model.ptg000001l.141
Homologous05346	1.05e-08	evm.model.ptg000001l.92
Homologous05349	7.478e-06	evm.model.ptg000001l.83
Homologous05356	1e-09	evm.model.ptg000001l.38
Homologous05363	2.0525e-06	evm.model.ptg000001l.476
Homologous05379	1e-09	evm.model.ptg000001l.528
Homologous05386	6.1e-08	evm.model.ptg000001l.484
Homologous05387	2.795e-07	evm.model.ptg000001l.896
Homologous05388	1.217e-06	evm.model.ptg000001l.895.1.61de9f4c
Homologous05391	6.5e-09	evm.model.ptg000001l.910
Homologous05392	1.3885e-06	evm.model.ptg000001l.919
Homologous05401	6e-09	evm.model.ptg000001l.612
Homologous05411	4.9e-08	evm.model.ptg000001l.883
Homologous05418	2.585e-07	evm.model.ptg000001l.828
Homologous05420	7.05e-08	evm.model.ptg000001l.807
Homologous05421	1.331e-06	evm.model.ptg000001l.805
Homologous05427	6.918e-06	evm.model.ptg000001l.547
Homologous05433	4.4e-08	evm.model.ptg000001l.852
Homologous05435	3.4e-08	evm.model.ptg000001l.846
Homologous05448	5.8e-08	evm.model.ptg000025l.227
Homologous05450	1.35e-08	evm.model.ptg000025l.232
Homologous05456	6.1e-08	evm.model.ptg000025l.268
Homologous05459	5.5e-09	evm.model.ptg000025l.279
Homologous05462	1.5725e-06	evm.model.ptg000025l.287
Homologous05471	1.628e-06	evm.model.ptg000025l.319
Homologous05475	5.055e-07	evm.model.ptg000025l.331
Homologous05478	2.38e-07	evm.model.ptg000025l.847
Homologous05509	6.27e-06	evm.model.ptg000003l.701
Homologous05522	4.9365e-06	evm.model.ptg000003l.159
Homologous05525	1.15e-08	evm.model.ptg000003l.918
Homologous05527	3.35e-08	evm.model.ptg000003l.909
Homologous05531	8.42e-07	evm.model.ptg000003l.899
Homologous05537	4.24e-06	evm.model.ptg000003l.886
Homologous05538	3.5e-09	evm.model.ptg000003l.883
Homologous05541	1.235e-07	evm.model.ptg000003l.875
Homologous05552	1.5e-09	evm.model.ptg000003l.850
Homologous05553	5e-10	evm.model.ptg000003l.849
Homologous05556	1.9e-08	evm.model.ptg000003l.838
Homologous05559	9.6e-08	evm.model.ptg000003l.832
Homologous05564	3.5e-09	evm.model.ptg000003l.793
Homologous05571	5e-10	evm.model.ptg000003l.752
Homologous05586	2.1e-08	evm.model.ptg000003l.742
Homologous05606	4.2515e-06	evm.model.ptg000083l.34
Homologous05613	1e-09	evm.model.ptg000003l.262
Homologous05623	3.205e-07	evm.model.ptg000003l.28
Homologous05629	1.2e-08	evm.model.ptg000003l.129
Homologous05631	7.5e-09	evm.model.ptg000003l.126
Homologous05635	2e-09	evm.model.ptg000003l.16
Homologous05639	1.35e-08	evm.model.ptg000003l.24
Homologous05640	3.2635e-06	evm.model.ptg000003l.25
Homologous05641	4.65e-08	evm.model.ptg000003l.27
Homologous05642	2.935e-07	evm.model.ptg000003l.10
Homologous05657	5e-10	evm.model.ptg000002l.93
Homologous05659	4.777e-06	evm.model.ptg000002l.100
Homologous05660	2.5e-09	evm.model.ptg000002l.102
Homologous05667	4e-09	evm.model.ptg000002l.119
Homologous05668	2.75e-08	evm.model.ptg000002l.123
Homologous05675	6e-09	evm.model.ptg000002l.200
Homologous05685	1.263e-06	evm.model.ptg000002l.158
Homologous05686	7.175e-06	evm.model.ptg000002l.155
Homologous05700	1e-09	evm.model.ptg000002l.887
Homologous05712	3.2e-08	evm.model.ptg000002l.849
Homologous05713	4.925e-07	evm.model.ptg000002l.848
Homologous05730	5e-10	evm.model.ptg000002l.787
Homologous05731	5.455e-07	evm.model.ptg000002l.724
Homologous05733	5.115e-07	evm.model.ptg000002l.719
Homologous05735	3.63e-07	evm.model.ptg000002l.714
Homologous05737	2.05e-08	evm.model.ptg000002l.706
Homologous05738	5e-10	evm.model.ptg000002l.704
Homologous05739	1.075e-07	evm.model.ptg000002l.701
Homologous05748	7.745e-06	evm.model.ptg000002l.676
Homologous05751	5.755e-06	evm.model.ptg000002l.655
Homologous05755	1.78e-07	evm.model.ptg000002l.629_evm.model.ptg000002l.630
Homologous05761	5.072e-06	evm.model.ptg000002l.773
Homologous05766	6.76e-07	evm.model.ptg000002l.734
Homologous05768	2.5e-09	evm.model.ptg000002l.741
Homologous05769	4.2535e-06	evm.model.ptg000002l.742
Homologous05779	7e-09	evm.model.ptg000002l.763
Homologous05802	2.725e-07	evm.model.ptg000002l.524
Homologous05811	4.5e-09	evm.model.ptg000002l.500
Homologous05812	5.68e-07	evm.model.ptg000002l.499
Homologous05819	5e-10	evm.model.ptg000002l.386
Homologous05820	5.467e-06	evm.model.ptg000002l.397
Homologous05821	5e-10	evm.model.ptg000002l.400
Homologous05834	1.25e-08	evm.model.ptg000002l.464
Homologous05835	8.5e-09	evm.model.ptg000002l.463
Homologous05842	2.7395e-06	evm.model.ptg000002l.433
Homologous05846	5e-10	evm.model.ptg000002l.369
Homologous05848	1.5e-09	evm.model.ptg000002l.365
Homologous05851	4e-09	evm.model.ptg000002l.297
Homologous05852	8e-09	evm.model.ptg000002l.299
Homologous05853	2e-09	evm.model.ptg000002l.319
Homologous05863	1.25e-08	evm.model.ptg000052l.83
Homologous05869	2.0595e-06	evm.model.ptg000050l.277
Homologous05870	4.93e-07	evm.model.ptg000050l.284
Homologous05880	1e-09	evm.model.ptg000050l.336
Homologous05883	5e-10	evm.model.ptg000050l.354
Homologous05884	1.8e-08	evm.model.ptg000050l.368
Homologous05895	3.3745e-06	evm.model.ptg000050l.148
Homologous05897	5e-10	evm.model.ptg000050l.468
Homologous05900	3.74e-07	evm.model.ptg000050l.474
Homologous05902	3.885e-07	evm.model.ptg000050l.476
Homologous05903	1.5e-08	evm.model.ptg000050l.479
Homologous05905	2.5e-09	evm.model.ptg000050l.421
Homologous05908	5.35e-07	evm.model.ptg000050l.416
Homologous05923	1.775e-06	evm.model.ptg000050l.426
Homologous05928	3.52e-07	evm.model.ptg000050l.523
Homologous05929	5e-10	evm.model.ptg000050l.522
Homologous05930	2.823e-06	evm.model.ptg000050l.521
Homologous05933	5.025e-07	evm.model.ptg000050l.511
Homologous05936	4.72e-07	evm.model.ptg000050l.501
Homologous05946	3.5e-09	evm.model.ptg000050l.66
Homologous05947	1e-09	evm.model.ptg000050l.65
Homologous05965	2.7565e-06	evm.model.ptg000022l.265
Homologous05970	1.308e-06	evm.model.ptg000050l.657
Homologous05975	2.75e-08	evm.model.ptg000050l.630
Homologous05984	7.5e-09	evm.model.ptg000035l.836
Homologous05985	6.55e-08	evm.model.ptg000035l.835
Homologous05986	3.2455e-06	evm.model.ptg000035l.849
Homologous06000	5.3e-08	evm.model.ptg000042l.71
Homologous06001	1.5e-09	evm.model.ptg000042l.94
Homologous06002	6.57e-07	evm.model.ptg000042l.187
Homologous06004	5e-10	evm.model.ptg000042l.91
Homologous06013	2.4e-08	evm.model.ptg000042l.48
Homologous06020	4.015e-06	evm.model.ptg000050l.32
Homologous06027	5e-10	evm.model.ptg000042l.130
Homologous06028	3.19e-07	evm.model.ptg000042l.132
Homologous06033	1.5275e-06	evm.model.ptg000042l.149
Homologous06054	5.5e-09	evm.model.ptg000009l.788
Homologous06070	1e-09	evm.model.ptg000009l.631
Homologous06078	5e-10	evm.model.ptg000009l.595
Homologous06084	2.5e-09	evm.model.ptg000009l.576
Homologous06094	1.5e-09	evm.model.ptg000009l.508
Homologous06109	1.4025e-06	evm.model.ptg000009l.553
Homologous06113	1.5e-09	evm.model.ptg000009l.558
Homologous06115	1.135e-06	evm.model.ptg000009l.563
Homologous06120	7.05e-08	evm.model.ptg000009l.458
Homologous06124	4.525e-07	evm.model.ptg000009l.444
Homologous06137	1.62e-07	evm.model.ptg000009l.389
Homologous06141	2.25e-08	evm.model.ptg000009l.274
Homologous06142	1.02e-07	evm.model.ptg000009l.276
Homologous06144	9.5e-09	evm.model.ptg000009l.281
Homologous06151	3.73e-07	evm.model.ptg000009l.300
Homologous06152	2.4e-08	evm.model.ptg000009l.301
Homologous06163	5e-10	evm.model.ptg000009l.332
Homologous06167	2.975e-07	evm.model.ptg000009l.347
Homologous06168	2.06e-07	evm.model.ptg000009l.153
Homologous06176	1.75e-08	evm.model.ptg000009l.370
Homologous06201	1.0965e-06	evm.model.ptg000035l.35
Homologous06206	6.5e-09	evm.model.ptg000014l.242
Homologous06214	2.03e-07	evm.model.ptg000014l.116
Homologous06217	3.745e-07	evm.model.ptg000014l.154
Homologous06222	1.5195e-06	evm.model.ptg000014l.137
Homologous06232	2e-08	evm.model.ptg000014l.180
Homologous06236	5.65e-07	evm.model.ptg000014l.214
Homologous06239	4.135e-07	evm.model.ptg000014l.434
Homologous06240	5e-10	evm.model.ptg000014l.435.1.61de9c96
Homologous06249	7e-09	evm.model.ptg000035l.13
Homologous06275	3.7005e-06	evm.model.ptg000014l.389
Homologous06285	7.2e-08	evm.model.ptg000014l.299
Homologous06289	7.5e-09	evm.model.ptg000014l.303
Homologous06291	3e-09	evm.model.ptg000014l.310
Homologous06296	5e-10	evm.model.ptg000014l.329
Homologous06302	2.3775e-06	evm.model.ptg000031l.24.1.61de9d76
Homologous06318	1e-09	evm.model.ptg000014l.290
Homologous06323	9.195e-07	evm.model.ptg000035l.111
Homologous06341	6.5e-09	evm.model.ptg000035l.162
Homologous06343	5e-10	evm.model.ptg000035l.195
Homologous06344	3.3e-08	evm.model.ptg000012l.744
Homologous06350	2.65e-08	evm.model.ptg000035l.742
Homologous06362	9.5e-09	evm.model.ptg000011l.761
Homologous06364	3e-09	evm.model.ptg000005l.269

## Sheet: Table 9
GO ID		Description	out (214)	All (5915)	pvalue	p.adjust	Genes	GO ID		Description	out (214)	All (5915)	pvalue	p.adjust	Genes	GO ID		Description	out (214)	All (5915)	pvalue	p.adjust	Genes	GO ID		Description	out (214)	All (5915)	pvalue	p.adjust	Genes	GO ID		Description	out (214)	All (5915)	pvalue	p.adjust	Genes	GO ID		Description	out (214)	All (5915)	pvalue	p.adjust	Genes	GO ID
GO:0016070	Biological Process	RNA metabolic process	73	894	1.16095e-05	0.00383911	evm.model.ptg000001l.141;evm.model.ptg000001l.219;evm.model.ptg000001l.365;evm.model.ptg000001l.734;evm.model.ptg000001l.770;evm.model.ptg000001l.828;evm.model.ptg000001l.846;evm.model.ptg000002l.1429;evm.model.ptg000002l.200;evm.model.ptg000002l.400;evm.model.ptg000002l.787;evm.model.ptg000002l.887;evm.model.ptg000003l.375;evm.model.ptg000003l.875;evm.model.ptg000003l.909;evm.model.ptg000004l.30…
GO:0006725	Biological Process	cellular aromatic compound metabolic process	90	1179	1.28969e-05	0.00383911	evm.model.ptg000001l.141;evm.model.ptg000001l.219;evm.model.ptg000001l.292;evm.model.ptg000001l.365;evm.model.ptg000001l.734;evm.model.ptg000001l.770;evm.model.ptg000001l.805;evm.model.ptg000001l.828;evm.model.ptg000001l.846;evm.model.ptg000002l.1429;evm.model.ptg000002l.200;evm.model.ptg000002l.400;evm.model.ptg000002l.464;evm.model.ptg000002l.787;evm.model.ptg000002l.887;evm.model.ptg000003l.37…
GO:1901360	Biological Process	organic cyclic compound metabolic process	90	1195	2.24768e-05	0.00383911	evm.model.ptg000001l.141;evm.model.ptg000001l.219;evm.model.ptg000001l.292;evm.model.ptg000001l.365;evm.model.ptg000001l.734;evm.model.ptg000001l.770;evm.model.ptg000001l.805;evm.model.ptg000001l.828;evm.model.ptg000001l.846;evm.model.ptg000002l.1429;evm.model.ptg000002l.200;evm.model.ptg000002l.400;evm.model.ptg000002l.464;evm.model.ptg000002l.787;evm.model.ptg000002l.887;evm.model.ptg000003l.37…
GO:0046483	Biological Process	heterocycle metabolic process	89	1180	2.41074e-05	0.00383911	evm.model.ptg000001l.141;evm.model.ptg000001l.219;evm.model.ptg000001l.292;evm.model.ptg000001l.365;evm.model.ptg000001l.734;evm.model.ptg000001l.770;evm.model.ptg000001l.805;evm.model.ptg000001l.828;evm.model.ptg000001l.846;evm.model.ptg000002l.1429;evm.model.ptg000002l.200;evm.model.ptg000002l.400;evm.model.ptg000002l.464;evm.model.ptg000002l.787;evm.model.ptg000002l.887;evm.model.ptg000003l.37…
GO:0090304	Biological Process	nucleic acid metabolic process	77	998	4.90612e-05	0.00557382	evm.model.ptg000001l.141;evm.model.ptg000001l.219;evm.model.ptg000001l.365;evm.model.ptg000001l.734;evm.model.ptg000001l.770;evm.model.ptg000001l.828;evm.model.ptg000001l.846;evm.model.ptg000002l.1429;evm.model.ptg000002l.200;evm.model.ptg000002l.400;evm.model.ptg000002l.787;evm.model.ptg000002l.887;evm.model.ptg000003l.375;evm.model.ptg000003l.875;evm.model.ptg000003l.909;evm.model.ptg000004l.30…
GO:0006139	Biological Process	nucleobase-containing compound metabolic process	86	1152	5.25006e-05	0.00557382	evm.model.ptg000001l.141;evm.model.ptg000001l.219;evm.model.ptg000001l.292;evm.model.ptg000001l.365;evm.model.ptg000001l.734;evm.model.ptg000001l.770;evm.model.ptg000001l.805;evm.model.ptg000001l.828;evm.model.ptg000001l.846;evm.model.ptg000002l.1429;evm.model.ptg000002l.200;evm.model.ptg000002l.400;evm.model.ptg000002l.464;evm.model.ptg000002l.787;evm.model.ptg000002l.887;evm.model.ptg000003l.37…
GO:0006807	Biological Process	nitrogen compound metabolic process	99	1387	7.1055e-05	0.006466	evm.model.ptg000001l.141;evm.model.ptg000001l.219;evm.model.ptg000001l.292;evm.model.ptg000001l.365;evm.model.ptg000001l.734;evm.model.ptg000001l.770;evm.model.ptg000001l.805;evm.model.ptg000001l.828;evm.model.ptg000001l.846;evm.model.ptg000002l.1429;evm.model.ptg000002l.200;evm.model.ptg000002l.400;evm.model.ptg000002l.464;evm.model.ptg000002l.787;evm.model.ptg000002l.887;evm.model.ptg000003l.12…
GO:0034641	Biological Process	cellular nitrogen compound metabolic process	95	1338	0.00013354	0.00826438	evm.model.ptg000001l.141;evm.model.ptg000001l.219;evm.model.ptg000001l.292;evm.model.ptg000001l.365;evm.model.ptg000001l.734;evm.model.ptg000001l.770;evm.model.ptg000001l.805;evm.model.ptg000001l.828;evm.model.ptg000001l.846;evm.model.ptg000002l.1429;evm.model.ptg000002l.200;evm.model.ptg000002l.400;evm.model.ptg000002l.464;evm.model.ptg000002l.787;evm.model.ptg000002l.887;evm.model.ptg000003l.12…
GO:1901576	Biological Process	organic substance biosynthetic process	86	1187	0.000159192	0.00826438	evm.model.ptg000001l.219;evm.model.ptg000001l.292;evm.model.ptg000001l.365;evm.model.ptg000001l.734;evm.model.ptg000001l.770;evm.model.ptg000001l.846;evm.model.ptg000002l.1034;evm.model.ptg000002l.1429;evm.model.ptg000002l.200;evm.model.ptg000002l.400;evm.model.ptg000002l.787;evm.model.ptg000002l.887;evm.model.ptg000003l.129;evm.model.ptg000003l.375;evm.model.ptg000003l.677;evm.model.ptg000003l.8…
GO:0010467	Biological Process	gene expression	77	1034	0.000165439	0.00826438	evm.model.ptg000001l.141;evm.model.ptg000001l.219;evm.model.ptg000001l.365;evm.model.ptg000001l.734;evm.model.ptg000001l.770;evm.model.ptg000001l.846;evm.model.ptg000002l.1429;evm.model.ptg000002l.200;evm.model.ptg000002l.400;evm.model.ptg000002l.787;evm.model.ptg000002l.887;evm.model.ptg000003l.375;evm.model.ptg000003l.875;evm.model.ptg000003l.909;evm.model.ptg000004l.307;evm.model.ptg000004l.34…
GO:0006082	Biological Process	organic acid metabolic process	15	102	0.000168661	0.00826438	evm.model.ptg000001l.770;evm.model.ptg000001l.805;evm.model.ptg000002l.200;evm.model.ptg000002l.464;evm.model.ptg000004l.307;evm.model.ptg000006l.56;evm.model.ptg000009l.301;evm.model.ptg000011l.910;evm.model.ptg000017l.226;evm.model.ptg000023l.357;evm.model.ptg000025l.620;evm.model.ptg000064l.38;evm.model.ptg000080l.32;evm.model.ptg000080l.490;evm.model.ptg000092l.19
GO:0019752	Biological Process	carboxylic acid metabolic process	15	102	0.000168661	0.00826438	evm.model.ptg000001l.770;evm.model.ptg000001l.805;evm.model.ptg000002l.200;evm.model.ptg000002l.464;evm.model.ptg000004l.307;evm.model.ptg000006l.56;evm.model.ptg000009l.301;evm.model.ptg000011l.910;evm.model.ptg000017l.226;evm.model.ptg000023l.357;evm.model.ptg000025l.620;evm.model.ptg000064l.38;evm.model.ptg000080l.32;evm.model.ptg000080l.490;evm.model.ptg000092l.19
GO:0043436	Biological Process	oxoacid metabolic process	15	102	0.000168661	0.00826438	evm.model.ptg000001l.770;evm.model.ptg000001l.805;evm.model.ptg000002l.200;evm.model.ptg000002l.464;evm.model.ptg000004l.307;evm.model.ptg000006l.56;evm.model.ptg000009l.301;evm.model.ptg000011l.910;evm.model.ptg000017l.226;evm.model.ptg000023l.357;evm.model.ptg000025l.620;evm.model.ptg000064l.38;evm.model.ptg000080l.32;evm.model.ptg000080l.490;evm.model.ptg000092l.19
GO:0009058	Biological Process	biosynthetic process	88	1238	0.000257535	0.0117179	evm.model.ptg000001l.219;evm.model.ptg000001l.292;evm.model.ptg000001l.365;evm.model.ptg000001l.734;evm.model.ptg000001l.770;evm.model.ptg000001l.846;evm.model.ptg000002l.1034;evm.model.ptg000002l.1429;evm.model.ptg000002l.200;evm.model.ptg000002l.400;evm.model.ptg000002l.787;evm.model.ptg000002l.887;evm.model.ptg000003l.129;evm.model.ptg000003l.375;evm.model.ptg000003l.677;evm.model.ptg000003l.8…
GO:0044249	Biological Process	cellular biosynthetic process	83	1154	0.000280635	0.0119176	evm.model.ptg000001l.219;evm.model.ptg000001l.292;evm.model.ptg000001l.365;evm.model.ptg000001l.734;evm.model.ptg000001l.770;evm.model.ptg000001l.846;evm.model.ptg000002l.1034;evm.model.ptg000002l.1429;evm.model.ptg000002l.200;evm.model.ptg000002l.400;evm.model.ptg000002l.787;evm.model.ptg000002l.887;evm.model.ptg000003l.129;evm.model.ptg000003l.375;evm.model.ptg000003l.677;evm.model.ptg000003l.8…
GO:0034660	Biological Process	ncRNA metabolic process	13	87	0.000389428	0.0155041	evm.model.ptg000001l.141;evm.model.ptg000001l.770;evm.model.ptg000002l.200;evm.model.ptg000004l.307;evm.model.ptg000006l.562;evm.model.ptg000017l.226;evm.model.ptg000017l.44;evm.model.ptg000017l.462;evm.model.ptg000025l.29;evm.model.ptg000037l.3;evm.model.ptg000055l.20;evm.model.ptg000080l.32;evm.model.ptg000080l.490
GO:0006355	Biological Process	regulation of transcription, DNA-templated	50	618	0.000468004	0.0156904	evm.model.ptg000001l.219;evm.model.ptg000001l.365;evm.model.ptg000001l.734;evm.model.ptg000001l.846;evm.model.ptg000002l.1429;evm.model.ptg000002l.400;evm.model.ptg000002l.787;evm.model.ptg000002l.887;evm.model.ptg000003l.375;evm.model.ptg000003l.875;evm.model.ptg000003l.909;evm.model.ptg000004l.345;evm.model.ptg000004l.416;evm.model.ptg000004l.478;evm.model.ptg000004l.513;evm.model.ptg000004l.90…
GO:1903506	Biological Process	regulation of nucleic acid-templated transcription	50	618	0.000468004	0.0156904	evm.model.ptg000001l.219;evm.model.ptg000001l.365;evm.model.ptg000001l.734;evm.model.ptg000001l.846;evm.model.ptg000002l.1429;evm.model.ptg000002l.400;evm.model.ptg000002l.787;evm.model.ptg000002l.887;evm.model.ptg000003l.375;evm.model.ptg000003l.875;evm.model.ptg000003l.909;evm.model.ptg000004l.345;evm.model.ptg000004l.416;evm.model.ptg000004l.478;evm.model.ptg000004l.513;evm.model.ptg000004l.90…
GO:2001141	Biological Process	regulation of RNA biosynthetic process	50	618	0.000468004	0.0156904	evm.model.ptg000001l.219;evm.model.ptg000001l.365;evm.model.ptg000001l.734;evm.model.ptg000001l.846;evm.model.ptg000002l.1429;evm.model.ptg000002l.400;evm.model.ptg000002l.787;evm.model.ptg000002l.887;evm.model.ptg000003l.375;evm.model.ptg000003l.875;evm.model.ptg000003l.909;evm.model.ptg000004l.345;evm.model.ptg000004l.416;evm.model.ptg000004l.478;evm.model.ptg000004l.513;evm.model.ptg000004l.90…
GO:0051252	Biological Process	regulation of RNA metabolic process	50	620	0.000504925	0.0157042	evm.model.ptg000001l.219;evm.model.ptg000001l.365;evm.model.ptg000001l.734;evm.model.ptg000001l.846;evm.model.ptg000002l.1429;evm.model.ptg000002l.400;evm.model.ptg000002l.787;evm.model.ptg000002l.887;evm.model.ptg000003l.375;evm.model.ptg000003l.875;evm.model.ptg000003l.909;evm.model.ptg000004l.345;evm.model.ptg000004l.416;evm.model.ptg000004l.478;evm.model.ptg000004l.513;evm.model.ptg000004l.90…
GO:0044271	Biological Process	cellular nitrogen compound biosynthetic process	72	987	0.000542516	0.0157042	evm.model.ptg000001l.219;evm.model.ptg000001l.292;evm.model.ptg000001l.365;evm.model.ptg000001l.734;evm.model.ptg000001l.770;evm.model.ptg000001l.846;evm.model.ptg000002l.1429;evm.model.ptg000002l.200;evm.model.ptg000002l.400;evm.model.ptg000002l.787;evm.model.ptg000002l.887;evm.model.ptg000003l.129;evm.model.ptg000003l.375;evm.model.ptg000003l.677;evm.model.ptg000003l.875;evm.model.ptg000003l.90…
GO:0019219	Biological Process	regulation of nucleobase-containing compound metabolic process	50	624	0.000586711	0.0157042	evm.model.ptg000001l.219;evm.model.ptg000001l.365;evm.model.ptg000001l.734;evm.model.ptg000001l.846;evm.model.ptg000002l.1429;evm.model.ptg000002l.400;evm.model.ptg000002l.787;evm.model.ptg000002l.887;evm.model.ptg000003l.375;evm.model.ptg000003l.875;evm.model.ptg000003l.909;evm.model.ptg000004l.345;evm.model.ptg000004l.416;evm.model.ptg000004l.478;evm.model.ptg000004l.513;evm.model.ptg000004l.90…
GO:0009059	Biological Process	macromolecule biosynthetic process	73	1007	0.000591681	0.0157042	evm.model.ptg000001l.219;evm.model.ptg000001l.365;evm.model.ptg000001l.734;evm.model.ptg000001l.770;evm.model.ptg000001l.846;evm.model.ptg000002l.1034;evm.model.ptg000002l.1429;evm.model.ptg000002l.200;evm.model.ptg000002l.400;evm.model.ptg000002l.787;evm.model.ptg000002l.887;evm.model.ptg000003l.375;evm.model.ptg000003l.875;evm.model.ptg000003l.909;evm.model.ptg000004l.307;evm.model.ptg000004l.3…
GO:0034645	Biological Process	cellular macromolecule biosynthetic process	73	1007	0.000591681	0.0157042	evm.model.ptg000001l.219;evm.model.ptg000001l.365;evm.model.ptg000001l.734;evm.model.ptg000001l.770;evm.model.ptg000001l.846;evm.model.ptg000002l.1034;evm.model.ptg000002l.1429;evm.model.ptg000002l.200;evm.model.ptg000002l.400;evm.model.ptg000002l.787;evm.model.ptg000002l.887;evm.model.ptg000003l.375;evm.model.ptg000003l.875;evm.model.ptg000003l.909;evm.model.ptg000004l.307;evm.model.ptg000004l.3…
GO:0010556	Biological Process	regulation of macromolecule biosynthetic process	50	630	0.000731728	0.0172625	evm.model.ptg000001l.219;evm.model.ptg000001l.365;evm.model.ptg000001l.734;evm.model.ptg000001l.846;evm.model.ptg000002l.1429;evm.model.ptg000002l.400;evm.model.ptg000002l.787;evm.model.ptg000002l.887;evm.model.ptg000003l.375;evm.model.ptg000003l.875;evm.model.ptg000003l.909;evm.model.ptg000004l.345;evm.model.ptg000004l.416;evm.model.ptg000004l.478;evm.model.ptg000004l.513;evm.model.ptg000004l.90…
GO:0031326	Biological Process	regulation of cellular biosynthetic process	50	630	0.000731728	0.0172625	evm.model.ptg000001l.219;evm.model.ptg000001l.365;evm.model.ptg000001l.734;evm.model.ptg000001l.846;evm.model.ptg000002l.1429;evm.model.ptg000002l.400;evm.model.ptg000002l.787;evm.model.ptg000002l.887;evm.model.ptg000003l.375;evm.model.ptg000003l.875;evm.model.ptg000003l.909;evm.model.ptg000004l.345;evm.model.ptg000004l.416;evm.model.ptg000004l.478;evm.model.ptg000004l.513;evm.model.ptg000004l.90…
GO:2000112	Biological Process	regulation of cellular macromolecule biosynthetic process	50	630	0.000731728	0.0172625	evm.model.ptg000001l.219;evm.model.ptg000001l.365;evm.model.ptg000001l.734;evm.model.ptg000001l.846;evm.model.ptg000002l.1429;evm.model.ptg000002l.400;evm.model.ptg000002l.787;evm.model.ptg000002l.887;evm.model.ptg000003l.375;evm.model.ptg000003l.875;evm.model.ptg000003l.909;evm.model.ptg000004l.345;evm.model.ptg000004l.416;evm.model.ptg000004l.478;evm.model.ptg000004l.513;evm.model.ptg000004l.90…
GO:0009889	Biological Process	regulation of biosynthetic process	50	631	0.000758791	0.0172625	evm.model.ptg000001l.219;evm.model.ptg000001l.365;evm.model.ptg000001l.734;evm.model.ptg000001l.846;evm.model.ptg000002l.1429;evm.model.ptg000002l.400;evm.model.ptg000002l.787;evm.model.ptg000002l.887;evm.model.ptg000003l.375;evm.model.ptg000003l.875;evm.model.ptg000003l.909;evm.model.ptg000004l.345;evm.model.ptg000004l.416;evm.model.ptg000004l.478;evm.model.ptg000004l.513;evm.model.ptg000004l.90…
GO:0051171	Biological Process	regulation of nitrogen compound metabolic process	50	632	0.000786743	0.0172812	evm.model.ptg000001l.219;evm.model.ptg000001l.365;evm.model.ptg000001l.734;evm.model.ptg000001l.846;evm.model.ptg000002l.1429;evm.model.ptg000002l.400;evm.model.ptg000002l.787;evm.model.ptg000002l.887;evm.model.ptg000003l.375;evm.model.ptg000003l.875;evm.model.ptg000003l.909;evm.model.ptg000004l.345;evm.model.ptg000004l.416;evm.model.ptg000004l.478;evm.model.ptg000004l.513;evm.model.ptg000004l.90…
GO:0031323	Biological Process	regulation of cellular metabolic process	52	668	0.000890084	0.0188994	evm.model.ptg000001l.219;evm.model.ptg000001l.365;evm.model.ptg000001l.734;evm.model.ptg000001l.846;evm.model.ptg000002l.1429;evm.model.ptg000002l.400;evm.model.ptg000002l.787;evm.model.ptg000002l.887;evm.model.ptg000003l.375;evm.model.ptg000003l.875;evm.model.ptg000003l.909;evm.model.ptg000004l.345;evm.model.ptg000004l.416;evm.model.ptg000004l.478;evm.model.ptg000004l.513;evm.model.ptg000004l.90…
GO:0019222	Biological Process	regulation of metabolic process	54	704	0.0009927	0.0203984	evm.model.ptg000001l.219;evm.model.ptg000001l.365;evm.model.ptg000001l.734;evm.model.ptg000001l.846;evm.model.ptg000002l.1429;evm.model.ptg000002l.400;evm.model.ptg000002l.787;evm.model.ptg000002l.887;evm.model.ptg000003l.375;evm.model.ptg000003l.875;evm.model.ptg000003l.909;evm.model.ptg000004l.345;evm.model.ptg000004l.416;evm.model.ptg000004l.478;evm.model.ptg000004l.513;evm.model.ptg000004l.90…
GO:0044237	Biological Process	cellular metabolic process	154	2519	0.00107456	0.0208998	evm.model.ptg000001l.141;evm.model.ptg000001l.219;evm.model.ptg000001l.292;evm.model.ptg000001l.365;evm.model.ptg000001l.734;evm.model.ptg000001l.770;evm.model.ptg000001l.805;evm.model.ptg000001l.828;evm.model.ptg000001l.846;evm.model.ptg000002l.1034;evm.model.ptg000002l.1148;evm.model.ptg000002l.1320;evm.model.ptg000002l.1429;evm.model.ptg000002l.200;evm.model.ptg000002l.400;evm.model.ptg000002l…
GO:0010468	Biological Process	regulation of gene expression	50	641	0.00108272	0.0208998	evm.model.ptg000001l.219;evm.model.ptg000001l.365;evm.model.ptg000001l.734;evm.model.ptg000001l.846;evm.model.ptg000002l.1429;evm.model.ptg000002l.400;evm.model.ptg000002l.787;evm.model.ptg000002l.887;evm.model.ptg000003l.375;evm.model.ptg000003l.875;evm.model.ptg000003l.909;evm.model.ptg000004l.345;evm.model.ptg000004l.416;evm.model.ptg000004l.478;evm.model.ptg000004l.513;evm.model.ptg000004l.90…
GO:0080090	Biological Process	regulation of primary metabolic process	51	660	0.00118676	0.0222342	evm.model.ptg000001l.219;evm.model.ptg000001l.365;evm.model.ptg000001l.734;evm.model.ptg000001l.846;evm.model.ptg000002l.1429;evm.model.ptg000002l.400;evm.model.ptg000002l.787;evm.model.ptg000002l.887;evm.model.ptg000003l.375;evm.model.ptg000003l.875;evm.model.ptg000003l.909;evm.model.ptg000004l.345;evm.model.ptg000004l.416;evm.model.ptg000004l.478;evm.model.ptg000004l.513;evm.model.ptg000004l.90…
GO:0044260	Biological Process	cellular macromolecule metabolic process	133	2132	0.00147323	0.0268127	evm.model.ptg000001l.141;evm.model.ptg000001l.219;evm.model.ptg000001l.292;evm.model.ptg000001l.365;evm.model.ptg000001l.734;evm.model.ptg000001l.770;evm.model.ptg000001l.828;evm.model.ptg000001l.846;evm.model.ptg000002l.1034;evm.model.ptg000002l.1148;evm.model.ptg000002l.1320;evm.model.ptg000002l.1429;evm.model.ptg000002l.200;evm.model.ptg000002l.400;evm.model.ptg000002l.463;evm.model.ptg000002l…
GO:0003677	Molecular Function	DNA binding	74	872	7.96674e-05	0.0300346	evm.model.ptg000001l.219;evm.model.ptg000001l.226;evm.model.ptg000001l.476;evm.model.ptg000001l.734;evm.model.ptg000001l.846;evm.model.ptg000002l.1429;evm.model.ptg000002l.400;evm.model.ptg000003l.375;evm.model.ptg000003l.875;evm.model.ptg000003l.909;evm.model.ptg000004l.416;evm.model.ptg000004l.478;evm.model.ptg000004l.831;evm.model.ptg000004l.832;evm.model.ptg000004l.900;evm.model.ptg000004l.92…
GO:0060255	Biological Process	regulation of macromolecule metabolic process	51	672	0.00176986	0.0306531	evm.model.ptg000001l.219;evm.model.ptg000001l.365;evm.model.ptg000001l.734;evm.model.ptg000001l.846;evm.model.ptg000002l.1429;evm.model.ptg000002l.400;evm.model.ptg000002l.787;evm.model.ptg000002l.887;evm.model.ptg000003l.375;evm.model.ptg000003l.875;evm.model.ptg000003l.909;evm.model.ptg000004l.345;evm.model.ptg000004l.416;evm.model.ptg000004l.478;evm.model.ptg000004l.513;evm.model.ptg000004l.90…
GO:0006520	Biological Process	cellular amino acid metabolic process	10	67	0.00182981	0.0306531	evm.model.ptg000001l.770;evm.model.ptg000002l.200;evm.model.ptg000004l.307;evm.model.ptg000006l.56;evm.model.ptg000009l.301;evm.model.ptg000011l.910;evm.model.ptg000017l.226;evm.model.ptg000064l.38;evm.model.ptg000080l.32;evm.model.ptg000080l.490
GO:0006351	Biological Process	transcription, DNA-templated	53	707	0.00187672	0.0306531	evm.model.ptg000001l.219;evm.model.ptg000001l.365;evm.model.ptg000001l.734;evm.model.ptg000001l.846;evm.model.ptg000002l.1429;evm.model.ptg000002l.400;evm.model.ptg000002l.787;evm.model.ptg000002l.887;evm.model.ptg000003l.375;evm.model.ptg000003l.875;evm.model.ptg000003l.909;evm.model.ptg000004l.345;evm.model.ptg000004l.416;evm.model.ptg000004l.478;evm.model.ptg000004l.513;evm.model.ptg000004l.90…
GO:0097659	Biological Process	nucleic acid-templated transcription	53	707	0.00187672	0.0306531	evm.model.ptg000001l.219;evm.model.ptg000001l.365;evm.model.ptg000001l.734;evm.model.ptg000001l.846;evm.model.ptg000002l.1429;evm.model.ptg000002l.400;evm.model.ptg000002l.787;evm.model.ptg000002l.887;evm.model.ptg000003l.375;evm.model.ptg000003l.875;evm.model.ptg000003l.909;evm.model.ptg000004l.345;evm.model.ptg000004l.416;evm.model.ptg000004l.478;evm.model.ptg000004l.513;evm.model.ptg000004l.90…
GO:0032774	Biological Process	RNA biosynthetic process	53	709	0.00199857	0.0318272	evm.model.ptg000001l.219;evm.model.ptg000001l.365;evm.model.ptg000001l.734;evm.model.ptg000001l.846;evm.model.ptg000002l.1429;evm.model.ptg000002l.400;evm.model.ptg000002l.787;evm.model.ptg000002l.887;evm.model.ptg000003l.375;evm.model.ptg000003l.875;evm.model.ptg000003l.909;evm.model.ptg000004l.345;evm.model.ptg000004l.416;evm.model.ptg000004l.478;evm.model.ptg000004l.513;evm.model.ptg000004l.90…
GO:0019438	Biological Process	aromatic compound biosynthetic process	59	812	0.00213059	0.0331021	evm.model.ptg000001l.219;evm.model.ptg000001l.292;evm.model.ptg000001l.365;evm.model.ptg000001l.734;evm.model.ptg000001l.846;evm.model.ptg000002l.1429;evm.model.ptg000002l.400;evm.model.ptg000002l.787;evm.model.ptg000002l.887;evm.model.ptg000003l.375;evm.model.ptg000003l.677;evm.model.ptg000003l.875;evm.model.ptg000003l.909;evm.model.ptg000004l.345;evm.model.ptg000004l.416;evm.model.ptg000004l.47…
GO:0018130	Biological Process	heterocycle biosynthetic process	59	818	0.00253395	0.035509	evm.model.ptg000001l.219;evm.model.ptg000001l.292;evm.model.ptg000001l.365;evm.model.ptg000001l.734;evm.model.ptg000001l.846;evm.model.ptg000002l.1429;evm.model.ptg000002l.400;evm.model.ptg000002l.787;evm.model.ptg000002l.887;evm.model.ptg000003l.375;evm.model.ptg000003l.677;evm.model.ptg000003l.875;evm.model.ptg000003l.909;evm.model.ptg000004l.345;evm.model.ptg000004l.416;evm.model.ptg000004l.47…
GO:0006900	Biological Process	membrane budding	2	2	0.00256423	0.035509	evm.model.ptg000001l.919;evm.model.ptg000028l.301
GO:0006901	Biological Process	vesicle coating	2	2	0.00256423	0.035509	evm.model.ptg000001l.919;evm.model.ptg000028l.301
GO:0007212	Biological Process	dopamine receptor signaling pathway	2	2	0.00256423	0.035509	evm.model.ptg000001l.919;evm.model.ptg000028l.301
GO:0048268	Biological Process	clathrin coat assembly	2	2	0.00256423	0.035509	evm.model.ptg000001l.919;evm.model.ptg000028l.301
GO:0006399	Biological Process	tRNA metabolic process	9	60	0.00296091	0.0401298	evm.model.ptg000001l.770;evm.model.ptg000002l.200;evm.model.ptg000004l.307;evm.model.ptg000017l.226;evm.model.ptg000017l.44;evm.model.ptg000025l.29;evm.model.ptg000055l.20;evm.model.ptg000080l.32;evm.model.ptg000080l.490
GO:1901362	Biological Process	organic cyclic compound biosynthetic process	59	827	0.00326457	0.0433235	evm.model.ptg000001l.219;evm.model.ptg000001l.292;evm.model.ptg000001l.365;evm.model.ptg000001l.734;evm.model.ptg000001l.846;evm.model.ptg000002l.1429;evm.model.ptg000002l.400;evm.model.ptg000002l.787;evm.model.ptg000002l.887;evm.model.ptg000003l.375;evm.model.ptg000003l.677;evm.model.ptg000003l.875;evm.model.ptg000003l.909;evm.model.ptg000004l.345;evm.model.ptg000004l.416;evm.model.ptg000004l.47…
GO:0034654	Biological Process	nucleobase-containing compound biosynthetic process	57	799	0.00387338	0.050354	evm.model.ptg000001l.219;evm.model.ptg000001l.292;evm.model.ptg000001l.365;evm.model.ptg000001l.734;evm.model.ptg000001l.846;evm.model.ptg000002l.1429;evm.model.ptg000002l.400;evm.model.ptg000002l.787;evm.model.ptg000002l.887;evm.model.ptg000003l.375;evm.model.ptg000003l.677;evm.model.ptg000003l.875;evm.model.ptg000003l.909;evm.model.ptg000004l.345;evm.model.ptg000004l.416;evm.model.ptg000004l.47…
GO:0061024	Biological Process	membrane organization	7	42	0.00469116	0.0582897	evm.model.ptg000001l.919;evm.model.ptg000009l.508;evm.model.ptg000011l.1151;evm.model.ptg000028l.301;evm.model.ptg000048l.90;evm.model.ptg000050l.479;evm.model.ptg000080l.947
GO:0043170	Biological Process	macromolecule metabolic process	149	2509	0.0056018	0.0582897	evm.model.ptg000001l.141;evm.model.ptg000001l.219;evm.model.ptg000001l.246;evm.model.ptg000001l.292;evm.model.ptg000001l.365;evm.model.ptg000001l.734;evm.model.ptg000001l.770;evm.model.ptg000001l.828;evm.model.ptg000001l.846;evm.model.ptg000002l.1034;evm.model.ptg000002l.1148;evm.model.ptg000002l.1320;evm.model.ptg000002l.1372;evm.model.ptg000002l.1429;evm.model.ptg000002l.200;evm.model.ptg000002…
GO:0006418	Biological Process	tRNA aminoacylation for protein translation	6	33	0.00561522	0.0582897	evm.model.ptg000001l.770;evm.model.ptg000002l.200;evm.model.ptg000004l.307;evm.model.ptg000017l.226;evm.model.ptg000080l.32;evm.model.ptg000080l.490
GO:0006090	Biological Process	pyruvate metabolic process	4	15	0.00567341	0.0582897	evm.model.ptg000001l.805;evm.model.ptg000002l.464;evm.model.ptg000023l.357;evm.model.ptg000025l.620
GO:0006096	Biological Process	glycolytic process	4	15	0.00567341	0.0582897	evm.model.ptg000001l.805;evm.model.ptg000002l.464;evm.model.ptg000023l.357;evm.model.ptg000025l.620
GO:0006165	Biological Process	nucleoside diphosphate phosphorylation	4	15	0.00567341	0.0582897	evm.model.ptg000001l.805;evm.model.ptg000002l.464;evm.model.ptg000023l.357;evm.model.ptg000025l.620
GO:0006757	Biological Process	ATP generation from ADP	4	15	0.00567341	0.0582897	evm.model.ptg000001l.805;evm.model.ptg000002l.464;evm.model.ptg000023l.357;evm.model.ptg000025l.620
GO:0009132	Biological Process	nucleoside diphosphate metabolic process	4	15	0.00567341	0.0582897	evm.model.ptg000001l.805;evm.model.ptg000002l.464;evm.model.ptg000023l.357;evm.model.ptg000025l.620
GO:0009135	Biological Process	purine nucleoside diphosphate metabolic process	4	15	0.00567341	0.0582897	evm.model.ptg000001l.805;evm.model.ptg000002l.464;evm.model.ptg000023l.357;evm.model.ptg000025l.620
GO:0009179	Biological Process	purine ribonucleoside diphosphate metabolic process	4	15	0.00567341	0.0582897	evm.model.ptg000001l.805;evm.model.ptg000002l.464;evm.model.ptg000023l.357;evm.model.ptg000025l.620
GO:0009185	Biological Process	ribonucleoside diphosphate metabolic process	4	15	0.00567341	0.0582897	evm.model.ptg000001l.805;evm.model.ptg000002l.464;evm.model.ptg000023l.357;evm.model.ptg000025l.620
GO:0046031	Biological Process	ADP metabolic process	4	15	0.00567341	0.0582897	evm.model.ptg000001l.805;evm.model.ptg000002l.464;evm.model.ptg000023l.357;evm.model.ptg000025l.620
GO:0046939	Biological Process	nucleotide phosphorylation	4	15	0.00567341	0.0582897	evm.model.ptg000001l.805;evm.model.ptg000002l.464;evm.model.ptg000023l.357;evm.model.ptg000025l.620
GO:0008152	Biological Process	metabolic process	182	3163	0.00596851	0.0585878	evm.model.ptg000001l.141;evm.model.ptg000001l.219;evm.model.ptg000001l.246;evm.model.ptg000001l.292;evm.model.ptg000001l.365;evm.model.ptg000001l.734;evm.model.ptg000001l.770;evm.model.ptg000001l.805;evm.model.ptg000001l.828;evm.model.ptg000001l.846;evm.model.ptg000002l.1034;evm.model.ptg000002l.1148;evm.model.ptg000002l.1320;evm.model.ptg000002l.1372;evm.model.ptg000002l.1429;evm.model.ptg000002…
GO:0001510	Biological Process	RNA methylation	3	8	0.00597834	0.0585878	evm.model.ptg000001l.141;evm.model.ptg000037l.3;evm.model.ptg000055l.20
GO:0006612	Biological Process	protein targeting to membrane	3	8	0.00597834	0.0585878	evm.model.ptg000048l.90;evm.model.ptg000050l.479;evm.model.ptg000080l.947
GO:0044238	Biological Process	primary metabolic process	170	2928	0.00637265	0.0615058	evm.model.ptg000001l.141;evm.model.ptg000001l.219;evm.model.ptg000001l.246;evm.model.ptg000001l.292;evm.model.ptg000001l.365;evm.model.ptg000001l.734;evm.model.ptg000001l.770;evm.model.ptg000001l.805;evm.model.ptg000001l.828;evm.model.ptg000001l.846;evm.model.ptg000002l.1034;evm.model.ptg000002l.1148;evm.model.ptg000002l.1320;evm.model.ptg000002l.1372;evm.model.ptg000002l.1429;evm.model.ptg000002…
GO:0071704	Biological Process	organic substance metabolic process	174	3013	0.00701082	0.0624935	evm.model.ptg000001l.141;evm.model.ptg000001l.219;evm.model.ptg000001l.246;evm.model.ptg000001l.292;evm.model.ptg000001l.365;evm.model.ptg000001l.734;evm.model.ptg000001l.770;evm.model.ptg000001l.805;evm.model.ptg000001l.828;evm.model.ptg000001l.846;evm.model.ptg000002l.1034;evm.model.ptg000002l.1148;evm.model.ptg000002l.1320;evm.model.ptg000002l.1372;evm.model.ptg000002l.1429;evm.model.ptg000002…
GO:0016052	Biological Process	carbohydrate catabolic process	4	16	0.00726711	0.0624935	evm.model.ptg000001l.805;evm.model.ptg000002l.464;evm.model.ptg000023l.357;evm.model.ptg000025l.620
GO:0044724	Biological Process	single-organism carbohydrate catabolic process	4	16	0.00726711	0.0624935	evm.model.ptg000001l.805;evm.model.ptg000002l.464;evm.model.ptg000023l.357;evm.model.ptg000025l.620
GO:0045017	Biological Process	glycerolipid biosynthetic process	4	16	0.00726711	0.0624935	evm.model.ptg000002l.1034;evm.model.ptg000009l.332;evm.model.ptg000011l.910;evm.model.ptg000017l.859
GO:0046474	Biological Process	glycerophospholipid biosynthetic process	4	16	0.00726711	0.0624935	evm.model.ptg000002l.1034;evm.model.ptg000009l.332;evm.model.ptg000011l.910;evm.model.ptg000017l.859
GO:0000154	Biological Process	rRNA modification	2	3	0.00743422	0.0624935	evm.model.ptg000001l.141;evm.model.ptg000037l.3
GO:0016050	Biological Process	vesicle organization	2	3	0.00743422	0.0624935	evm.model.ptg000001l.919;evm.model.ptg000028l.301
GO:0031167	Biological Process	rRNA methylation	2	3	0.00743422	0.0624935	evm.model.ptg000001l.141;evm.model.ptg000037l.3
GO:0070475	Biological Process	rRNA base methylation	2	3	0.00743422	0.0624935	evm.model.ptg000001l.141;evm.model.ptg000037l.3
GO:0032787	Biological Process	monocarboxylic acid metabolic process	5	25	0.00745606	0.0624935	evm.model.ptg000001l.805;evm.model.ptg000002l.464;evm.model.ptg000023l.357;evm.model.ptg000025l.620;evm.model.ptg000092l.19
GO:0050794	Biological Process	regulation of cellular process	116	1897	0.00778337	0.0643897	evm.model.ptg000001l.219;evm.model.ptg000001l.292;evm.model.ptg000001l.365;evm.model.ptg000001l.734;evm.model.ptg000001l.846;evm.model.ptg000001l.919;evm.model.ptg000002l.100;evm.model.ptg000002l.1429;evm.model.ptg000002l.263;evm.model.ptg000002l.319;evm.model.ptg000002l.397;evm.model.ptg000002l.400;evm.model.ptg000002l.706;evm.model.ptg000002l.763;evm.model.ptg000002l.787;evm.model.ptg000002l.84…
GO:0003676	Molecular Function	nucleic acid binding	108	1450	0.000367501	0.069274	evm.model.ptg000001l.219;evm.model.ptg000001l.226;evm.model.ptg000001l.476;evm.model.ptg000001l.734;evm.model.ptg000001l.846;evm.model.ptg000002l.1352;evm.model.ptg000002l.1429;evm.model.ptg000002l.400;evm.model.ptg000003l.321;evm.model.ptg000003l.375;evm.model.ptg000003l.561;evm.model.ptg000003l.567;evm.model.ptg000003l.875;evm.model.ptg000003l.909;evm.model.ptg000004l.307;evm.model.ptg000004l.4…
GO:0009987	Biological Process	cellular process	253	4664	0.00871709	0.0711896	evm.model.ptg000001l.140;evm.model.ptg000001l.141;evm.model.ptg000001l.219;evm.model.ptg000001l.292;evm.model.ptg000001l.330;evm.model.ptg000001l.365;evm.model.ptg000001l.734;evm.model.ptg000001l.770;evm.model.ptg000001l.805;evm.model.ptg000001l.807;evm.model.ptg000001l.828;evm.model.ptg000001l.846;evm.model.ptg000001l.910;evm.model.ptg000001l.919;evm.model.ptg000001l.92;evm.model.ptg000002l.100;…
GO:0050789	Biological Process	regulation of biological process	118	1948	0.00984504	0.0782194	evm.model.ptg000001l.219;evm.model.ptg000001l.292;evm.model.ptg000001l.365;evm.model.ptg000001l.734;evm.model.ptg000001l.846;evm.model.ptg000001l.919;evm.model.ptg000002l.100;evm.model.ptg000002l.1429;evm.model.ptg000002l.263;evm.model.ptg000002l.319;evm.model.ptg000002l.397;evm.model.ptg000002l.400;evm.model.ptg000002l.706;evm.model.ptg000002l.763;evm.model.ptg000002l.787;evm.model.ptg000002l.84…
GO:0043038	Biological Process	amino acid activation	6	37	0.00994626	0.0782194	evm.model.ptg000001l.770;evm.model.ptg000002l.200;evm.model.ptg000004l.307;evm.model.ptg000017l.226;evm.model.ptg000080l.32;evm.model.ptg000080l.490
GO:0043039	Biological Process	tRNA aminoacylation	6	37	0.00994626	0.0782194	evm.model.ptg000001l.770;evm.model.ptg000002l.200;evm.model.ptg000004l.307;evm.model.ptg000017l.226;evm.model.ptg000080l.32;evm.model.ptg000080l.490
GO:0009451	Biological Process	RNA modification	5	27	0.0104289	0.0810149	evm.model.ptg000001l.141;evm.model.ptg000025l.29;evm.model.ptg000037l.3;evm.model.ptg000050l.235;evm.model.ptg000055l.20
GO:0034470	Biological Process	ncRNA processing	7	49	0.0110418	0.0847422	evm.model.ptg000001l.141;evm.model.ptg000006l.562;evm.model.ptg000017l.44;evm.model.ptg000017l.462;evm.model.ptg000025l.29;evm.model.ptg000037l.3;evm.model.ptg000055l.20
GO:0072594	Biological Process	establishment of protein localization to organelle	4	18	0.0112789	0.0855318	evm.model.ptg000048l.90;evm.model.ptg000050l.479;evm.model.ptg000051l.16;evm.model.ptg000080l.947
GO:0065007	Biological Process	biological regulation	119	1980	0.0123073	0.0922322	evm.model.ptg000001l.219;evm.model.ptg000001l.292;evm.model.ptg000001l.365;evm.model.ptg000001l.734;evm.model.ptg000001l.846;evm.model.ptg000001l.919;evm.model.ptg000002l.100;evm.model.ptg000002l.1429;evm.model.ptg000002l.263;evm.model.ptg000002l.319;evm.model.ptg000002l.397;evm.model.ptg000002l.400;evm.model.ptg000002l.706;evm.model.ptg000002l.763;evm.model.ptg000002l.787;evm.model.ptg000002l.84…
GO:0006605	Biological Process	protein targeting	4	21	0.0195768	0.141358	evm.model.ptg000048l.90;evm.model.ptg000050l.479;evm.model.ptg000051l.16;evm.model.ptg000080l.947
GO:0006497	Biological Process	protein lipidation	3	12	0.020194	0.141358	evm.model.ptg000002l.1034;evm.model.ptg000009l.332;evm.model.ptg000017l.859
GO:0006505	Biological Process	GPI anchor metabolic process	3	12	0.020194	0.141358	evm.model.ptg000002l.1034;evm.model.ptg000009l.332;evm.model.ptg000017l.859
GO:0006506	Biological Process	GPI anchor biosynthetic process	3	12	0.020194	0.141358	evm.model.ptg000002l.1034;evm.model.ptg000009l.332;evm.model.ptg000017l.859
GO:0006661	Biological Process	phosphatidylinositol biosynthetic process	3	12	0.020194	0.141358	evm.model.ptg000002l.1034;evm.model.ptg000009l.332;evm.model.ptg000017l.859
GO:0042158	Biological Process	lipoprotein biosynthetic process	3	12	0.020194	0.141358	evm.model.ptg000002l.1034;evm.model.ptg000009l.332;evm.model.ptg000017l.859
GO:0019362	Biological Process	pyridine nucleotide metabolic process	4	22	0.0229969	0.153635	evm.model.ptg000001l.805;evm.model.ptg000002l.464;evm.model.ptg000023l.357;evm.model.ptg000025l.620
GO:0046496	Biological Process	nicotinamide nucleotide metabolic process	4	22	0.0229969	0.153635	evm.model.ptg000001l.805;evm.model.ptg000002l.464;evm.model.ptg000023l.357;evm.model.ptg000025l.620
GO:0072524	Biological Process	pyridine-containing compound metabolic process	4	22	0.0229969	0.153635	evm.model.ptg000001l.805;evm.model.ptg000002l.464;evm.model.ptg000023l.357;evm.model.ptg000025l.620
GO:0000096	Biological Process	sulfur amino acid metabolic process	2	5	0.0231537	0.153635	evm.model.ptg000006l.56;evm.model.ptg000064l.38
GO:0042558	Biological Process	pteridine-containing compound metabolic process	2	5	0.0231537	0.153635	evm.model.ptg000046l.117;evm.model.ptg000064l.38
GO:0016482	Biological Process	cytoplasmic transport	6	45	0.0248731	0.163342	evm.model.ptg000001l.547;evm.model.ptg000023l.48;evm.model.ptg000048l.90;evm.model.ptg000050l.479;evm.model.ptg000051l.16;evm.model.ptg000080l.947
GO:0042254	Biological Process	ribosome biogenesis	5	34	0.0269519	0.175187	evm.model.ptg000001l.141;evm.model.ptg000006l.562;evm.model.ptg000017l.462;evm.model.ptg000023l.335;evm.model.ptg000037l.3
GO:0046983	Molecular Function	protein dimerization activity	20	176	0.00150693	0.189371	evm.model.ptg000001l.365;evm.model.ptg000001l.790;evm.model.ptg000002l.299;evm.model.ptg000003l.595;evm.model.ptg000003l.875;evm.model.ptg000005l.816;evm.model.ptg000009l.595;evm.model.ptg000013l.14;evm.model.ptg000017l.733;evm.model.ptg000025l.452;evm.model.ptg000025l.819;evm.model.ptg000028l.265;evm.model.ptg000033l.21;evm.model.ptg000035l.617;evm.model.ptg000042l.964;evm.model.ptg000046l.172;e…
GO:0006733	Biological Process	oxidoreduction coenzyme metabolic process	4	24	0.0308663	0.195521	evm.model.ptg000001l.805;evm.model.ptg000002l.464;evm.model.ptg000023l.357;evm.model.ptg000025l.620
GO:0033365	Biological Process	protein localization to organelle	4	24	0.0308663	0.195521	evm.model.ptg000048l.90;evm.model.ptg000050l.479;evm.model.ptg000051l.16;evm.model.ptg000080l.947
GO:0090150	Biological Process	establishment of protein localization to membrane	3	14	0.031001	0.195521	evm.model.ptg000048l.90;evm.model.ptg000050l.479;evm.model.ptg000080l.947
GO:0009063	Biological Process	cellular amino acid catabolic process	2	6	0.0335786	0.209702	evm.model.ptg000006l.56;evm.model.ptg000009l.301
GO:0006364	Biological Process	rRNA processing	4	25	0.0353254	0.216368	evm.model.ptg000001l.141;evm.model.ptg000006l.562;evm.model.ptg000017l.462;evm.model.ptg000037l.3
GO:0016072	Biological Process	rRNA metabolic process	4	25	0.0353254	0.216368	evm.model.ptg000001l.141;evm.model.ptg000006l.562;evm.model.ptg000017l.462;evm.model.ptg000037l.3
GO:0030276	Molecular Function	clathrin binding	2	2	0.00299002	0.225447	evm.model.ptg000001l.919;evm.model.ptg000028l.301
GO:0032051	Molecular Function	clathrin light chain binding	2	2	0.00299002	0.225447	evm.model.ptg000001l.919;evm.model.ptg000028l.301
GO:0072657	Biological Process	protein localization to membrane	3	15	0.0373329	0.226486	evm.model.ptg000048l.90;evm.model.ptg000050l.479;evm.model.ptg000080l.947
GO:0008654	Biological Process	phospholipid biosynthetic process	4	26	0.0401379	0.232918	evm.model.ptg000002l.1034;evm.model.ptg000009l.332;evm.model.ptg000011l.910;evm.model.ptg000017l.859
GO:0044712	Biological Process	single-organism catabolic process	6	51	0.0427987	0.232918	evm.model.ptg000001l.805;evm.model.ptg000002l.464;evm.model.ptg000006l.56;evm.model.ptg000009l.301;evm.model.ptg000023l.357;evm.model.ptg000025l.620
GO:0006613	Biological Process	cotranslational protein targeting to membrane	2	7	0.0454576	0.232918	evm.model.ptg000048l.90;evm.model.ptg000080l.947
GO:0006614	Biological Process	SRP-dependent cotranslational protein targeting to membrane	2	7	0.0454576	0.232918	evm.model.ptg000048l.90;evm.model.ptg000080l.947
GO:0045047	Biological Process	protein targeting to ER	2	7	0.0454576	0.232918	evm.model.ptg000048l.90;evm.model.ptg000080l.947
GO:0072599	Biological Process	establishment of protein localization to endoplasmic reticulum	2	7	0.0454576	0.232918	evm.model.ptg000048l.90;evm.model.ptg000080l.947
GO:0007186	Biological Process	G-protein coupled receptor signaling pathway	39	589	0.0476564	0.232918	evm.model.ptg000001l.919;evm.model.ptg000002l.100;evm.model.ptg000002l.263;evm.model.ptg000002l.319;evm.model.ptg000002l.706;evm.model.ptg000002l.763;evm.model.ptg000002l.848;evm.model.ptg000002l.849;evm.model.ptg000003l.27;evm.model.ptg000003l.378;evm.model.ptg000004l.172;evm.model.ptg000005l.781;evm.model.ptg000006l.136;evm.model.ptg000006l.312;evm.model.ptg000006l.515;evm.model.ptg000006l.569;…
GO:0044802	Biological Process	single-organism membrane organization	5	40	0.0499166	0.232918	evm.model.ptg000009l.508;evm.model.ptg000011l.1151;evm.model.ptg000048l.90;evm.model.ptg000050l.479;evm.model.ptg000080l.947
GO:0000097	Biological Process	sulfur amino acid biosynthetic process	1	1	0.0507185	0.232918	evm.model.ptg000064l.38
GO:0002429	Biological Process	immune response-activating cell surface receptor signaling pathway	1	1	0.0507185	0.232918	evm.model.ptg000005l.517
GO:0002768	Biological Process	immune response-regulating cell surface receptor signaling pathway	1	1	0.0507185	0.232918	evm.model.ptg000005l.517
GO:0006558	Biological Process	L-phenylalanine metabolic process	1	1	0.0507185	0.232918	evm.model.ptg000009l.301
GO:0006559	Biological Process	L-phenylalanine catabolic process	1	1	0.0507185	0.232918	evm.model.ptg000009l.301
GO:0006570	Biological Process	tyrosine metabolic process	1	1	0.0507185	0.232918	evm.model.ptg000009l.301
GO:0006595	Biological Process	polyamine metabolic process	1	1	0.0507185	0.232918	evm.model.ptg000003l.129
GO:0006596	Biological Process	polyamine biosynthetic process	1	1	0.0507185	0.232918	evm.model.ptg000003l.129
GO:0006597	Biological Process	spermine biosynthetic process	1	1	0.0507185	0.232918	evm.model.ptg000003l.129
GO:0006784	Biological Process	heme a biosynthetic process	1	1	0.0507185	0.232918	evm.model.ptg000012l.227
GO:0008215	Biological Process	spermine metabolic process	1	1	0.0507185	0.232918	evm.model.ptg000003l.129
GO:0008216	Biological Process	spermidine metabolic process	1	1	0.0507185	0.232918	evm.model.ptg000003l.129
GO:0008295	Biological Process	spermidine biosynthetic process	1	1	0.0507185	0.232918	evm.model.ptg000003l.129
GO:0009086	Biological Process	methionine biosynthetic process	1	1	0.0507185	0.232918	evm.model.ptg000064l.38
GO:0009309	Biological Process	amine biosynthetic process	1	1	0.0507185	0.232918	evm.model.ptg000003l.129
GO:0015919	Biological Process	peroxisomal membrane transport	1	1	0.0507185	0.232918	evm.model.ptg000050l.479
GO:0042401	Biological Process	cellular biogenic amine biosynthetic process	1	1	0.0507185	0.232918	evm.model.ptg000003l.129
GO:0045046	Biological Process	protein import into peroxisome membrane	1	1	0.0507185	0.232918	evm.model.ptg000050l.479
GO:0046160	Biological Process	heme a metabolic process	1	1	0.0507185	0.232918	evm.model.ptg000012l.227
GO:0050851	Biological Process	antigen receptor-mediated signaling pathway	1	1	0.0507185	0.232918	evm.model.ptg000005l.517
GO:0050852	Biological Process	T cell receptor signaling pathway	1	1	0.0507185	0.232918	evm.model.ptg000005l.517
GO:0050853	Biological Process	B cell receptor signaling pathway	1	1	0.0507185	0.232918	evm.model.ptg000005l.517
GO:0097164	Biological Process	ammonium ion metabolic process	1	1	0.0507185	0.232918	evm.model.ptg000003l.129
GO:1902221	Biological Process	erythrose 4-phosphate/phosphoenolpyruvate family amino acid metabolic process	1	1	0.0507185	0.232918	evm.model.ptg000009l.301
GO:1902222	Biological Process	erythrose 4-phosphate/phosphoenolpyruvate family amino acid catabolic process	1	1	0.0507185	0.232918	evm.model.ptg000009l.301
GO:1902580	Biological Process	single-organism cellular localization	4	28	0.0508251	0.232918	evm.model.ptg000048l.90;evm.model.ptg000050l.479;evm.model.ptg000051l.16;evm.model.ptg000080l.947
GO:0006396	Biological Process	RNA processing	11	126	0.0540479	0.245918	evm.model.ptg000001l.141;evm.model.ptg000005l.1047;evm.model.ptg000006l.562;evm.model.ptg000008l.309;evm.model.ptg000017l.44;evm.model.ptg000017l.462;evm.model.ptg000025l.29;evm.model.ptg000037l.3;evm.model.ptg000042l.34;evm.model.ptg000052l.83;evm.model.ptg000055l.20
GO:0030154	Biological Process	cell differentiation	4	29	0.0566971	0.254338	evm.model.ptg000001l.330;evm.model.ptg000021l.295;evm.model.ptg000021l.297;evm.model.ptg000023l.60
GO:0032259	Biological Process	methylation	4	29	0.0566971	0.254338	evm.model.ptg000001l.141;evm.model.ptg000017l.462;evm.model.ptg000037l.3;evm.model.ptg000055l.20
GO:0016054	Biological Process	organic acid catabolic process	2	8	0.0586173	0.2593	evm.model.ptg000006l.56;evm.model.ptg000009l.301
GO:0046395	Biological Process	carboxylic acid catabolic process	2	8	0.0586173	0.2593	evm.model.ptg000006l.56;evm.model.ptg000009l.301
GO:0009247	Biological Process	glycolipid biosynthetic process	3	18	0.0599058	0.26137	evm.model.ptg000002l.1034;evm.model.ptg000009l.332;evm.model.ptg000017l.859
GO:0046467	Biological Process	membrane lipid biosynthetic process	3	18	0.0599058	0.26137	evm.model.ptg000002l.1034;evm.model.ptg000009l.332;evm.model.ptg000017l.859
GO:0016830	Molecular Function	carbon-carbon lyase activity	5	22	0.00583852	0.268634	evm.model.ptg000003l.129;evm.model.ptg000023l.357;evm.model.ptg000025l.620;evm.model.ptg000061l.30;evm.model.ptg000092l.19
GO:0001071	Molecular Function	nucleic acid binding transcription factor activity	29	327	0.00693185	0.268634	evm.model.ptg000001l.734;evm.model.ptg000002l.1429;evm.model.ptg000002l.400;evm.model.ptg000002l.887;evm.model.ptg000003l.375;evm.model.ptg000003l.464;evm.model.ptg000003l.875;evm.model.ptg000003l.909;evm.model.ptg000004l.478;evm.model.ptg000004l.513;evm.model.ptg000005l.265;evm.model.ptg000005l.317;evm.model.ptg000009l.595;evm.model.ptg000011l.175;evm.model.ptg000011l.542;evm.model.ptg000011l.80…
GO:0003700	Molecular Function	transcription factor activity, sequence-specific DNA binding	29	327	0.00693185	0.268634	evm.model.ptg000001l.734;evm.model.ptg000002l.1429;evm.model.ptg000002l.400;evm.model.ptg000002l.887;evm.model.ptg000003l.375;evm.model.ptg000003l.464;evm.model.ptg000003l.875;evm.model.ptg000003l.909;evm.model.ptg000004l.478;evm.model.ptg000004l.513;evm.model.ptg000005l.265;evm.model.ptg000005l.317;evm.model.ptg000009l.595;evm.model.ptg000011l.175;evm.model.ptg000011l.542;evm.model.ptg000011l.80…
GO:0016667	Molecular Function	oxidoreductase activity, acting on a sulfur group of donors	5	23	0.00713087	0.268634	evm.model.ptg000002l.397;evm.model.ptg000006l.56;evm.model.ptg000011l.149;evm.model.ptg000017l.310;evm.model.ptg000028l.61
GO:0097573	Molecular Function	glutathione oxidoreductase activity	3	8	0.007423	0.268634	evm.model.ptg000002l.397;evm.model.ptg000011l.149;evm.model.ptg000028l.61
GO:0008649	Molecular Function	rRNA methyltransferase activity	2	3	0.00864388	0.268634	evm.model.ptg000001l.141;evm.model.ptg000037l.3
GO:0008146	Molecular Function	sulfotransferase activity	9	67	0.010345	0.268634	evm.model.ptg000002l.1122;evm.model.ptg000002l.1381;evm.model.ptg000003l.701;evm.model.ptg000008l.126;evm.model.ptg000012l.755;evm.model.ptg000017l.952;evm.model.ptg000025l.279;evm.model.ptg000042l.290;evm.model.ptg000107l.217
GO:1901363	Molecular Function	heterocyclic compound binding	180	2840	0.0105369	0.268634	evm.model.ptg000001l.219;evm.model.ptg000001l.226;evm.model.ptg000001l.476;evm.model.ptg000001l.528;evm.model.ptg000001l.612;evm.model.ptg000001l.734;evm.model.ptg000001l.770;evm.model.ptg000001l.846;evm.model.ptg000002l.1352;evm.model.ptg000002l.1429;evm.model.ptg000002l.200;evm.model.ptg000002l.400;evm.model.ptg000002l.499;evm.model.ptg000002l.500;evm.model.ptg000002l.719;evm.model.ptg000002l.7…
GO:0016831	Molecular Function	carboxy-lyase activity	3	9	0.0106862	0.268634	evm.model.ptg000003l.129;evm.model.ptg000061l.30;evm.model.ptg000092l.19
GO:0097159	Molecular Function	organic cyclic compound binding	180	2841	0.0106883	0.268634	evm.model.ptg000001l.219;evm.model.ptg000001l.226;evm.model.ptg000001l.476;evm.model.ptg000001l.528;evm.model.ptg000001l.612;evm.model.ptg000001l.734;evm.model.ptg000001l.770;evm.model.ptg000001l.846;evm.model.ptg000002l.1352;evm.model.ptg000002l.1429;evm.model.ptg000002l.200;evm.model.ptg000002l.400;evm.model.ptg000002l.499;evm.model.ptg000002l.500;evm.model.ptg000002l.719;evm.model.ptg000002l.7…
GO:0051186	Biological Process	cofactor metabolic process	6	56	0.0627014	0.271706	evm.model.ptg000001l.805;evm.model.ptg000002l.464;evm.model.ptg000012l.227;evm.model.ptg000023l.357;evm.model.ptg000025l.620;evm.model.ptg000046l.117
GO:0022613	Biological Process	ribonucleoprotein complex biogenesis	5	43	0.0646814	0.278392	evm.model.ptg000001l.141;evm.model.ptg000006l.562;evm.model.ptg000017l.462;evm.model.ptg000023l.335;evm.model.ptg000037l.3
GO:0006664	Biological Process	glycolipid metabolic process	3	19	0.0685641	0.291169	evm.model.ptg000002l.1034;evm.model.ptg000009l.332;evm.model.ptg000017l.859
GO:1903509	Biological Process	liposaccharide metabolic process	3	19	0.0685641	0.291169	evm.model.ptg000002l.1034;evm.model.ptg000009l.332;evm.model.ptg000017l.859
GO:0006650	Biological Process	glycerophospholipid metabolic process	4	31	0.0694809	0.29118	evm.model.ptg000002l.1034;evm.model.ptg000009l.332;evm.model.ptg000011l.910;evm.model.ptg000017l.859
GO:0046486	Biological Process	glycerolipid metabolic process	4	31	0.0694809	0.29118	evm.model.ptg000002l.1034;evm.model.ptg000009l.332;evm.model.ptg000011l.910;evm.model.ptg000017l.859
GO:0016782	Molecular Function	transferase activity, transferring sulfur-containing groups	9	69	0.0124556	0.293484	evm.model.ptg000002l.1122;evm.model.ptg000002l.1381;evm.model.ptg000003l.701;evm.model.ptg000008l.126;evm.model.ptg000012l.755;evm.model.ptg000017l.952;evm.model.ptg000025l.279;evm.model.ptg000042l.290;evm.model.ptg000107l.217
GO:0004812	Molecular Function	aminoacyl-tRNA ligase activity	6	38	0.0161909	0.299123	evm.model.ptg000001l.770;evm.model.ptg000002l.200;evm.model.ptg000004l.307;evm.model.ptg000017l.226;evm.model.ptg000080l.32;evm.model.ptg000080l.490
GO:0016875	Molecular Function	ligase activity, forming carbon-oxygen bonds	6	38	0.0161909	0.299123	evm.model.ptg000001l.770;evm.model.ptg000002l.200;evm.model.ptg000004l.307;evm.model.ptg000017l.226;evm.model.ptg000080l.32;evm.model.ptg000080l.490
GO:0016876	Molecular Function	ligase activity, forming aminoacyl-tRNA and related compounds	6	38	0.0161909	0.299123	evm.model.ptg000001l.770;evm.model.ptg000002l.200;evm.model.ptg000004l.307;evm.model.ptg000017l.226;evm.model.ptg000080l.32;evm.model.ptg000080l.490
GO:0004332	Molecular Function	fructose-bisphosphate aldolase activity	2	4	0.016662	0.299123	evm.model.ptg000023l.357;evm.model.ptg000025l.620
GO:0016832	Molecular Function	aldehyde-lyase activity	2	4	0.016662	0.299123	evm.model.ptg000023l.357;evm.model.ptg000025l.620
GO:1902582	Biological Process	single-organism intracellular transport	8	87	0.0727925	0.301534	evm.model.ptg000001l.547;evm.model.ptg000002l.741;evm.model.ptg000017l.821;evm.model.ptg000023l.48;evm.model.ptg000048l.90;evm.model.ptg000050l.479;evm.model.ptg000051l.16;evm.model.ptg000080l.947
GO:0006402	Biological Process	mRNA catabolic process	2	9	0.0728983	0.301534	evm.model.ptg000001l.828;evm.model.ptg000051l.342
GO:0044283	Biological Process	small molecule biosynthetic process	4	32	0.0763823	0.313907	evm.model.ptg000028l.423;evm.model.ptg000061l.30;evm.model.ptg000064l.38;evm.model.ptg000092l.19
GO:0015035	Molecular Function	protein disulfide oxidoreductase activity	3	11	0.0193416	0.317034	evm.model.ptg000002l.397;evm.model.ptg000011l.149;evm.model.ptg000028l.61
GO:0015036	Molecular Function	disulfide oxidoreductase activity	3	11	0.0193416	0.317034	evm.model.ptg000002l.397;evm.model.ptg000011l.149;evm.model.ptg000028l.61
GO:0006732	Biological Process	coenzyme metabolic process	5	46	0.081636	0.326331	evm.model.ptg000001l.805;evm.model.ptg000002l.464;evm.model.ptg000023l.357;evm.model.ptg000025l.620;evm.model.ptg000046l.117
GO:0044281	Biological Process	small molecule metabolic process	20	284	0.0834128	0.326331	evm.model.ptg000001l.292;evm.model.ptg000001l.770;evm.model.ptg000001l.805;evm.model.ptg000002l.200;evm.model.ptg000002l.464;evm.model.ptg000003l.677;evm.model.ptg000004l.307;evm.model.ptg000006l.56;evm.model.ptg000009l.301;evm.model.ptg000011l.910;evm.model.ptg000017l.226;evm.model.ptg000023l.357;evm.model.ptg000025l.620;evm.model.ptg000028l.423;evm.model.ptg000042l.249;evm.model.ptg000061l.30;e…
GO:1901605	Biological Process	alpha-amino acid metabolic process	3	21	0.0874498	0.326331	evm.model.ptg000009l.301;evm.model.ptg000011l.910;evm.model.ptg000064l.38
GO:0006401	Biological Process	RNA catabolic process	2	10	0.0881537	0.326331	evm.model.ptg000001l.828;evm.model.ptg000051l.342
GO:0016051	Biological Process	carbohydrate biosynthetic process	2	10	0.0881537	0.326331	evm.model.ptg000051l.36;evm.model.ptg000061l.30
GO:0070972	Biological Process	protein localization to endoplasmic reticulum	2	10	0.0881537	0.326331	evm.model.ptg000048l.90;evm.model.ptg000080l.947
GO:0006643	Biological Process	membrane lipid metabolic process	3	22	0.0976265	0.326331	evm.model.ptg000002l.1034;evm.model.ptg000009l.332;evm.model.ptg000017l.859
GO:0043414	Biological Process	macromolecule methylation	3	22	0.0976265	0.326331	evm.model.ptg000001l.141;evm.model.ptg000037l.3;evm.model.ptg000055l.20
GO:0000098	Biological Process	sulfur amino acid catabolic process	1	2	0.0988728	0.326331	evm.model.ptg000006l.56
GO:0002063	Biological Process	chondrocyte development	1	2	0.0988728	0.326331	evm.model.ptg000023l.60
GO:0002253	Biological Process	activation of immune response	1	2	0.0988728	0.326331	evm.model.ptg000005l.517
GO:0002684	Biological Process	positive regulation of immune system process	1	2	0.0988728	0.326331	evm.model.ptg000005l.517
GO:0002757	Biological Process	immune response-activating signal transduction	1	2	0.0988728	0.326331	evm.model.ptg000005l.517
GO:0002764	Biological Process	immune response-regulating signaling pathway	1	2	0.0988728	0.326331	evm.model.ptg000005l.517
GO:0006555	Biological Process	methionine metabolic process	1	2	0.0988728	0.326331	evm.model.ptg000064l.38
GO:0006576	Biological Process	cellular biogenic amine metabolic process	1	2	0.0988728	0.326331	evm.model.ptg000003l.129
GO:0006625	Biological Process	protein targeting to peroxisome	1	2	0.0988728	0.326331	evm.model.ptg000050l.479
GO:0006729	Biological Process	tetrahydrobiopterin biosynthetic process	1	2	0.0988728	0.326331	evm.model.ptg000046l.117
GO:0006783	Biological Process	heme biosynthetic process	1	2	0.0988728	0.326331	evm.model.ptg000012l.227
GO:0006848	Biological Process	pyruvate transport	1	2	0.0988728	0.326331	evm.model.ptg000002l.741
GO:0006850	Biological Process	mitochondrial pyruvate transport	1	2	0.0988728	0.326331	evm.model.ptg000002l.741
GO:0009225	Biological Process	nucleotide-sugar metabolic process	1	2	0.0988728	0.326331	evm.model.ptg000042l.250
GO:0009226	Biological Process	nucleotide-sugar biosynthetic process	1	2	0.0988728	0.326331	evm.model.ptg000042l.250
GO:0009298	Biological Process	GDP-mannose biosynthetic process	1	2	0.0988728	0.326331	evm.model.ptg000042l.250
GO:0019673	Biological Process	GDP-mannose metabolic process	1	2	0.0988728	0.326331	evm.model.ptg000042l.250
GO:0030328	Biological Process	prenylcysteine catabolic process	1	2	0.0988728	0.326331	evm.model.ptg000006l.56
GO:0030329	Biological Process	prenylcysteine metabolic process	1	2	0.0988728	0.326331	evm.model.ptg000006l.56
GO:0031122	Biological Process	cytoplasmic microtubule organization	1	2	0.0988728	0.326331	evm.model.ptg000017l.821
GO:0032330	Biological Process	regulation of chondrocyte differentiation	1	2	0.0988728	0.326331	evm.model.ptg000023l.60
GO:0043574	Biological Process	peroxisomal transport	1	2	0.0988728	0.326331	evm.model.ptg000050l.479
GO:0044106	Biological Process	cellular amine metabolic process	1	2	0.0988728	0.326331	evm.model.ptg000003l.129
GO:0046146	Biological Process	tetrahydrobiopterin metabolic process	1	2	0.0988728	0.326331	evm.model.ptg000046l.117
GO:0050778	Biological Process	positive regulation of immune response	1	2	0.0988728	0.326331	evm.model.ptg000005l.517
GO:0061035	Biological Process	regulation of cartilage development	1	2	0.0988728	0.326331	evm.model.ptg000023l.60
GO:0061181	Biological Process	regulation of chondrocyte development	1	2	0.0988728	0.326331	evm.model.ptg000023l.60
GO:0061572	Biological Process	actin filament bundle organization	1	2	0.0988728	0.326331	evm.model.ptg000023l.60
GO:0072662	Biological Process	protein localization to peroxisome	1	2	0.0988728	0.326331	evm.model.ptg000050l.479
GO:0072663	Biological Process	establishment of protein localization to peroxisome	1	2	0.0988728	0.326331	evm.model.ptg000050l.479
GO:1901566	Biological Process	organonitrogen compound biosynthetic process	18	258	0.103612	0.338808	evm.model.ptg000001l.770;evm.model.ptg000002l.200;evm.model.ptg000003l.129;evm.model.ptg000003l.677;evm.model.ptg000004l.307;evm.model.ptg000004l.490;evm.model.ptg000011l.910;evm.model.ptg000012l.227;evm.model.ptg000017l.226;evm.model.ptg000017l.296;evm.model.ptg000020l.224;evm.model.ptg000028l.559;evm.model.ptg000035l.260;evm.model.ptg000042l.903;evm.model.ptg000046l.117;evm.model.ptg000064l.38;…
GO:0016573	Biological Process	histone acetylation	2	11	0.104249	0.338808	evm.model.ptg000004l.767;evm.model.ptg000019l.252
GO:0017038	Biological Process	protein import	2	11	0.104249	0.338808	evm.model.ptg000050l.479;evm.model.ptg000051l.16
GO:0006091	Biological Process	generation of precursor metabolites and energy	4	36	0.107212	0.344798	evm.model.ptg000001l.805;evm.model.ptg000002l.464;evm.model.ptg000023l.357;evm.model.ptg000025l.620
GO:0016071	Biological Process	mRNA metabolic process	5	50	0.107535	0.344798	evm.model.ptg000001l.828;evm.model.ptg000005l.1047;evm.model.ptg000008l.309;evm.model.ptg000051l.342;evm.model.ptg000052l.83
GO:0008033	Biological Process	tRNA processing	3	23	0.108257	0.344798	evm.model.ptg000017l.44;evm.model.ptg000025l.29;evm.model.ptg000055l.20
GO:0019439	Biological Process	aromatic compound catabolic process	3	23	0.108257	0.344798	evm.model.ptg000001l.828;evm.model.ptg000009l.301;evm.model.ptg000051l.342
GO:1901361	Biological Process	organic cyclic compound catabolic process	3	24	0.119313	0.372536	evm.model.ptg000001l.828;evm.model.ptg000009l.301;evm.model.ptg000051l.342
GO:0006400	Biological Process	tRNA modification	2	12	0.12106	0.372536	evm.model.ptg000025l.29;evm.model.ptg000055l.20
GO:0006475	Biological Process	internal protein amino acid acetylation	2	12	0.12106	0.372536	evm.model.ptg000004l.767;evm.model.ptg000019l.252
GO:0016053	Biological Process	organic acid biosynthetic process	2	12	0.12106	0.372536	evm.model.ptg000064l.38;evm.model.ptg000092l.19
GO:0018393	Biological Process	internal peptidyl-lysine acetylation	2	12	0.12106	0.372536	evm.model.ptg000004l.767;evm.model.ptg000019l.252
GO:0018394	Biological Process	peptidyl-lysine acetylation	2	12	0.12106	0.372536	evm.model.ptg000004l.767;evm.model.ptg000019l.252
GO:0046394	Biological Process	carboxylic acid biosynthetic process	2	12	0.12106	0.372536	evm.model.ptg000064l.38;evm.model.ptg000092l.19
GO:0005975	Biological Process	carbohydrate metabolic process	16	231	0.12555	0.381399	evm.model.ptg000001l.805;evm.model.ptg000002l.464;evm.model.ptg000005l.451;evm.model.ptg000006l.475;evm.model.ptg000010l.99;evm.model.ptg000013l.37;evm.model.ptg000013l.51;evm.model.ptg000015l.63;evm.model.ptg000023l.357;evm.model.ptg000025l.478;evm.model.ptg000025l.620;evm.model.ptg000028l.249;evm.model.ptg000051l.36;evm.model.ptg000061l.30;evm.model.ptg000064l.135;evm.model.ptg000107l.275
GO:0044711	Biological Process	single-organism biosynthetic process	13	181	0.128592	0.381399	evm.model.ptg000001l.292;evm.model.ptg000002l.1034;evm.model.ptg000003l.677;evm.model.ptg000009l.332;evm.model.ptg000011l.910;evm.model.ptg000012l.227;evm.model.ptg000017l.859;evm.model.ptg000028l.423;evm.model.ptg000042l.249;evm.model.ptg000051l.36;evm.model.ptg000061l.30;evm.model.ptg000064l.38;evm.model.ptg000092l.19
GO:1901564	Biological Process	organonitrogen compound metabolic process	24	373	0.133182	0.381399	evm.model.ptg000001l.770;evm.model.ptg000001l.805;evm.model.ptg000002l.200;evm.model.ptg000002l.464;evm.model.ptg000003l.129;evm.model.ptg000003l.677;evm.model.ptg000004l.307;evm.model.ptg000004l.490;evm.model.ptg000006l.56;evm.model.ptg000009l.301;evm.model.ptg000011l.910;evm.model.ptg000012l.227;evm.model.ptg000017l.226;evm.model.ptg000017l.296;evm.model.ptg000020l.224;evm.model.ptg000023l.357;…
GO:0048869	Biological Process	cellular developmental process	4	39	0.133453	0.381399	evm.model.ptg000001l.330;evm.model.ptg000021l.295;evm.model.ptg000021l.297;evm.model.ptg000023l.60
GO:0006473	Biological Process	protein acetylation	2	13	0.138473	0.381399	evm.model.ptg000004l.767;evm.model.ptg000019l.252
GO:0043543	Biological Process	protein acylation	2	13	0.138473	0.381399	evm.model.ptg000004l.767;evm.model.ptg000019l.252
GO:0006412	Biological Process	translation	12	167	0.140045	0.381399	evm.model.ptg000001l.770;evm.model.ptg000002l.200;evm.model.ptg000004l.307;evm.model.ptg000004l.490;evm.model.ptg000017l.226;evm.model.ptg000017l.296;evm.model.ptg000020l.224;evm.model.ptg000028l.559;evm.model.ptg000035l.260;evm.model.ptg000042l.903;evm.model.ptg000080l.32;evm.model.ptg000080l.490
GO:0032502	Biological Process	developmental process	9	118	0.143604	0.381399	evm.model.ptg000001l.330;evm.model.ptg000001l.846;evm.model.ptg000003l.464;evm.model.ptg000003l.499;evm.model.ptg000005l.668;evm.model.ptg000021l.295;evm.model.ptg000021l.297;evm.model.ptg000023l.60;evm.model.ptg000023l.676
GO:0044767	Biological Process	single-organism developmental process	9	118	0.143604	0.381399	evm.model.ptg000001l.330;evm.model.ptg000001l.846;evm.model.ptg000003l.464;evm.model.ptg000003l.499;evm.model.ptg000005l.668;evm.model.ptg000021l.295;evm.model.ptg000021l.297;evm.model.ptg000023l.60;evm.model.ptg000023l.676
GO:0000302	Biological Process	response to reactive oxygen species	1	3	0.144592	0.381399	evm.model.ptg000025l.807
GO:0006420	Biological Process	arginyl-tRNA aminoacylation	1	3	0.144592	0.381399	evm.model.ptg000001l.770
GO:0006633	Biological Process	fatty acid biosynthetic process	1	3	0.144592	0.381399	evm.model.ptg000092l.19
GO:0006658	Biological Process	phosphatidylserine metabolic process	1	3	0.144592	0.381399	evm.model.ptg000011l.910
GO:0006659	Biological Process	phosphatidylserine biosynthetic process	1	3	0.144592	0.381399	evm.model.ptg000011l.910
GO:0009067	Biological Process	aspartate family amino acid biosynthetic process	1	3	0.144592	0.381399	evm.model.ptg000064l.38
GO:0009074	Biological Process	aromatic amino acid family catabolic process	1	3	0.144592	0.381399	evm.model.ptg000009l.301
GO:0010257	Biological Process	NADH dehydrogenase complex assembly	1	3	0.144592	0.381399	evm.model.ptg000019l.47
GO:0017121	Biological Process	phospholipid scrambling	1	3	0.144592	0.381399	evm.model.ptg000009l.508
GO:0030488	Biological Process	tRNA methylation	1	3	0.144592	0.381399	evm.model.ptg000055l.20
GO:0032981	Biological Process	mitochondrial respiratory chain complex I assembly	1	3	0.144592	0.381399	evm.model.ptg000019l.47
GO:0036297	Biological Process	interstrand cross-link repair	1	3	0.144592	0.381399	evm.model.ptg000019l.58
GO:0044743	Biological Process	intracellular protein transmembrane import	1	3	0.144592	0.381399	evm.model.ptg000050l.479
GO:0046148	Biological Process	pigment biosynthetic process	1	3	0.144592	0.381399	evm.model.ptg000012l.227
GO:0050776	Biological Process	regulation of immune response	1	3	0.144592	0.381399	evm.model.ptg000005l.517
GO:0065002	Biological Process	intracellular protein transmembrane transport	1	3	0.144592	0.381399	evm.model.ptg000050l.479
GO:0071569	Biological Process	protein ufmylation	1	3	0.144592	0.381399	evm.model.ptg000003l.10
GO:0071806	Biological Process	protein transmembrane transport	1	3	0.144592	0.381399	evm.model.ptg000050l.479
GO:0072330	Biological Process	monocarboxylic acid biosynthetic process	1	3	0.144592	0.381399	evm.model.ptg000092l.19
GO:0097031	Biological Process	mitochondrial respiratory chain complex I biogenesis	1	3	0.144592	0.381399	evm.model.ptg000019l.47
GO:0097035	Biological Process	regulation of membrane lipid distribution	1	3	0.144592	0.381399	evm.model.ptg000009l.508
GO:1901031	Biological Process	regulation of response to reactive oxygen species	1	3	0.144592	0.381399	evm.model.ptg000025l.807
GO:1901606	Biological Process	alpha-amino acid catabolic process	1	3	0.144592	0.381399	evm.model.ptg000009l.301
GO:1902882	Biological Process	regulation of response to oxidative stress	1	3	0.144592	0.381399	evm.model.ptg000025l.807
GO:0008610	Biological Process	lipid biosynthetic process	5	55	0.144806	0.381399	evm.model.ptg000002l.1034;evm.model.ptg000009l.332;evm.model.ptg000011l.910;evm.model.ptg000017l.859;evm.model.ptg000092l.19
GO:0007275	Biological Process	multicellular organism development	8	102	0.144896	0.381399	evm.model.ptg000001l.846;evm.model.ptg000003l.464;evm.model.ptg000003l.499;evm.model.ptg000005l.668;evm.model.ptg000021l.295;evm.model.ptg000021l.297;evm.model.ptg000023l.60;evm.model.ptg000023l.676
GO:0043043	Biological Process	peptide biosynthetic process	12	169	0.148795	0.39005	evm.model.ptg000001l.770;evm.model.ptg000002l.200;evm.model.ptg000004l.307;evm.model.ptg000004l.490;evm.model.ptg000017l.226;evm.model.ptg000017l.296;evm.model.ptg000020l.224;evm.model.ptg000028l.559;evm.model.ptg000035l.260;evm.model.ptg000042l.903;evm.model.ptg000080l.32;evm.model.ptg000080l.490
GO:0046488	Biological Process	phosphatidylinositol metabolic process	3	27	0.154747	0.40399	evm.model.ptg000002l.1034;evm.model.ptg000009l.332;evm.model.ptg000017l.859
GO:0008173	Molecular Function	RNA methyltransferase activity	3	13	0.030907	0.404549	evm.model.ptg000001l.141;evm.model.ptg000037l.3;evm.model.ptg000055l.20
GO:0003924	Molecular Function	GTPase activity	24	294	0.0323352	0.404549	evm.model.ptg000002l.719;evm.model.ptg000002l.901;evm.model.ptg000003l.504;evm.model.ptg000004l.489;evm.model.ptg000005l.359;evm.model.ptg000005l.781;evm.model.ptg000006l.515;evm.model.ptg000009l.558;evm.model.ptg000012l.147;evm.model.ptg000017l.610;evm.model.ptg000023l.179;evm.model.ptg000023l.367;evm.model.ptg000025l.1019;evm.model.ptg000035l.438;evm.model.ptg000042l.48;evm.model.ptg000042l.94;…
GO:0019001	Molecular Function	guanyl nucleotide binding	28	361	0.039097	0.404549	evm.model.ptg000002l.719;evm.model.ptg000002l.901;evm.model.ptg000003l.504;evm.model.ptg000004l.489;evm.model.ptg000005l.359;evm.model.ptg000005l.781;evm.model.ptg000006l.515;evm.model.ptg000009l.558;evm.model.ptg000011l.1010;evm.model.ptg000011l.84;evm.model.ptg000012l.147;evm.model.ptg000017l.610;evm.model.ptg000023l.179;evm.model.ptg000023l.367;evm.model.ptg000025l.1019;evm.model.ptg000035l.43…
GO:0016829	Molecular Function	lyase activity	7	60	0.0444456	0.404549	evm.model.ptg000003l.129;evm.model.ptg000003l.677;evm.model.ptg000023l.357;evm.model.ptg000025l.620;evm.model.ptg000046l.117;evm.model.ptg000061l.30;evm.model.ptg000092l.19
GO:0000175	Molecular Function	3'-5'-exoribonuclease activity	1	1	0.0547269	0.404549	evm.model.ptg000051l.342
GO:0004014	Molecular Function	adenosylmethionine decarboxylase activity	1	1	0.0547269	0.404549	evm.model.ptg000003l.129
GO:0004411	Molecular Function	homogentisate 1,2-dioxygenase activity	1	1	0.0547269	0.404549	evm.model.ptg000009l.301
GO:0004476	Molecular Function	mannose-6-phosphate isomerase activity	1	1	0.0547269	0.404549	evm.model.ptg000013l.51
GO:0004532	Molecular Function	exoribonuclease activity	1	1	0.0547269	0.404549	evm.model.ptg000051l.342
GO:0004535	Molecular Function	poly(A)-specific ribonuclease activity	1	1	0.0547269	0.404549	evm.model.ptg000051l.342
GO:0004618	Molecular Function	phosphoglycerate kinase activity	1	1	0.0547269	0.404549	evm.model.ptg000001l.805
GO:0004784	Molecular Function	superoxide dismutase activity	1	1	0.0547269	0.404549	evm.model.ptg000003l.899
GO:0008172	Molecular Function	S-methyltransferase activity	1	1	0.0547269	0.404549	evm.model.ptg000064l.38
GO:0008521	Molecular Function	acetyl-CoA transporter activity	1	1	0.0547269	0.404549	evm.model.ptg000048l.34
GO:0008705	Molecular Function	methionine synthase activity	1	1	0.0547269	0.404549	evm.model.ptg000064l.38
GO:0008963	Molecular Function	phospho-N-acetylmuramoyl-pentapeptide-transferase activity	1	1	0.0547269	0.404549	evm.model.ptg000001l.264
GO:0016436	Molecular Function	rRNA (uridine) methyltransferase activity	1	1	0.0547269	0.404549	evm.model.ptg000001l.141
GO:0016653	Molecular Function	oxidoreductase activity, acting on NAD(P)H, heme protein as acceptor	1	1	0.0547269	0.404549	evm.model.ptg000012l.227
GO:0016721	Molecular Function	oxidoreductase activity, acting on superoxide radicals as acceptor	1	1	0.0547269	0.404549	evm.model.ptg000003l.899
GO:0016774	Molecular Function	phosphotransferase activity, carboxyl group as acceptor	1	1	0.0547269	0.404549	evm.model.ptg000001l.805
GO:0016796	Molecular Function	exonuclease activity, active with either ribo- or deoxyribonucleic acids and producing 5'-phosphomonoesters	1	1	0.0547269	0.404549	evm.model.ptg000051l.342
GO:0016896	Molecular Function	exoribonuclease activity, producing 5'-phosphomonoesters	1	1	0.0547269	0.404549	evm.model.ptg000051l.342
GO:0042084	Molecular Function	5-methyltetrahydrofolate-dependent methyltransferase activity	1	1	0.0547269	0.404549	evm.model.ptg000064l.38
GO:0050080	Molecular Function	malonyl-CoA decarboxylase activity	1	1	0.0547269	0.404549	evm.model.ptg000092l.19
GO:0051185	Molecular Function	coenzyme transporter activity	1	1	0.0547269	0.404549	evm.model.ptg000048l.34
GO:0061666	Molecular Function	UFM1 ligase activity	1	1	0.0547269	0.404549	evm.model.ptg000003l.10
GO:0070037	Molecular Function	rRNA (pseudouridine) methyltransferase activity	1	1	0.0547269	0.404549	evm.model.ptg000037l.3
GO:0070042	Molecular Function	rRNA (uridine-N3-)-methyltransferase activity	1	1	0.0547269	0.404549	evm.model.ptg000001l.141
GO:0006888	Biological Process	ER to Golgi vesicle-mediated transport	2	14	0.156385	0.406601	evm.model.ptg000001l.547;evm.model.ptg000023l.48
GO:0043604	Biological Process	amide biosynthetic process	12	173	0.167134	0.432783	evm.model.ptg000001l.770;evm.model.ptg000002l.200;evm.model.ptg000004l.307;evm.model.ptg000004l.490;evm.model.ptg000017l.226;evm.model.ptg000017l.296;evm.model.ptg000020l.224;evm.model.ptg000028l.559;evm.model.ptg000035l.260;evm.model.ptg000042l.903;evm.model.ptg000080l.32;evm.model.ptg000080l.490
GO:0043565	Molecular Function	sequence-specific DNA binding	18	222	0.0612839	0.444308	evm.model.ptg000001l.734;evm.model.ptg000002l.1429;evm.model.ptg000003l.375;evm.model.ptg000003l.909;evm.model.ptg000004l.478;evm.model.ptg000004l.900;evm.model.ptg000005l.317;evm.model.ptg000011l.175;evm.model.ptg000021l.212;evm.model.ptg000021l.56;evm.model.ptg000025l.319;evm.model.ptg000025l.387;evm.model.ptg000025l.930;evm.model.ptg000028l.1026;evm.model.ptg000028l.268;evm.model.ptg000028l.90…
GO:0016866	Molecular Function	intramolecular transferase activity	3	17	0.0625513	0.444941	evm.model.ptg000015l.63;evm.model.ptg000042l.250;evm.model.ptg000050l.235
GO:0007219	Biological Process	Notch signaling pathway	2	15	0.174701	0.448728	evm.model.ptg000003l.499;evm.model.ptg000021l.297
GO:0048468	Biological Process	cell development	2	15	0.174701	0.448728	evm.model.ptg000021l.295;evm.model.ptg000023l.60
GO:0044723	Biological Process	single-organism carbohydrate metabolic process	10	142	0.183052	0.453276	evm.model.ptg000001l.805;evm.model.ptg000002l.464;evm.model.ptg000005l.451;evm.model.ptg000006l.475;evm.model.ptg000023l.357;evm.model.ptg000025l.478;evm.model.ptg000025l.620;evm.model.ptg000028l.249;evm.model.ptg000051l.36;evm.model.ptg000061l.30
GO:0002682	Biological Process	regulation of immune system process	1	4	0.187999	0.453276	evm.model.ptg000005l.517
GO:0006094	Biological Process	gluconeogenesis	1	4	0.187999	0.453276	evm.model.ptg000061l.30
GO:0006779	Biological Process	porphyrin-containing compound biosynthetic process	1	4	0.187999	0.453276	evm.model.ptg000012l.227
GO:0007601	Biological Process	visual perception	1	4	0.187999	0.453276	evm.model.ptg000042l.18
GO:0009066	Biological Process	aspartate family amino acid metabolic process	1	4	0.187999	0.453276	evm.model.ptg000064l.38
GO:0009072	Biological Process	aromatic amino acid family metabolic process	1	4	0.187999	0.453276	evm.model.ptg000009l.301
GO:0009308	Biological Process	amine metabolic process	1	4	0.187999	0.453276	evm.model.ptg000003l.129
GO:0019319	Biological Process	hexose biosynthetic process	1	4	0.187999	0.453276	evm.model.ptg000061l.30
GO:0042559	Biological Process	pteridine-containing compound biosynthetic process	1	4	0.187999	0.453276	evm.model.ptg000046l.117
GO:0045454	Biological Process	cell redox homeostasis	1	4	0.187999	0.453276	evm.model.ptg000028l.61
GO:0046364	Biological Process	monosaccharide biosynthetic process	1	4	0.187999	0.453276	evm.model.ptg000061l.30
GO:0050953	Biological Process	sensory perception of light stimulus	1	4	0.187999	0.453276	evm.model.ptg000042l.18
GO:0051016	Biological Process	barbed-end actin filament capping	1	4	0.187999	0.453276	evm.model.ptg000028l.793
GO:0051289	Biological Process	protein homotetramerization	1	4	0.187999	0.453276	evm.model.ptg000017l.335
GO:1901700	Biological Process	response to oxygen-containing compound	1	4	0.187999	0.453276	evm.model.ptg000025l.807
GO:1901575	Biological Process	organic substance catabolic process	9	126	0.188568	0.453276	evm.model.ptg000001l.805;evm.model.ptg000001l.828;evm.model.ptg000002l.464;evm.model.ptg000006l.56;evm.model.ptg000006l.739;evm.model.ptg000009l.301;evm.model.ptg000023l.357;evm.model.ptg000025l.620;evm.model.ptg000051l.342
GO:0042157	Biological Process	lipoprotein metabolic process	3	30	0.192975	0.45782	evm.model.ptg000002l.1034;evm.model.ptg000009l.332;evm.model.ptg000017l.859
GO:0015748	Biological Process	organophosphate ester transport	2	16	0.193334	0.45782	evm.model.ptg000011l.1120;evm.model.ptg000017l.698
GO:0044282	Biological Process	small molecule catabolic process	2	16	0.193334	0.45782	evm.model.ptg000006l.56;evm.model.ptg000009l.301
GO:1901565	Biological Process	organonitrogen compound catabolic process	2	16	0.193334	0.45782	evm.model.ptg000006l.56;evm.model.ptg000009l.301
GO:0006470	Biological Process	protein dephosphorylation	5	61	0.195695	0.461695	evm.model.ptg000011l.990;evm.model.ptg000012l.207;evm.model.ptg000015l.69;evm.model.ptg000024l.192;evm.model.ptg000028l.356
GO:0016868	Molecular Function	intramolecular transferase activity, phosphotransferases	2	8	0.0672151	0.469261	evm.model.ptg000015l.63;evm.model.ptg000042l.250
GO:0071840	Biological Process	cellular component organization or biogenesis	26	432	0.203944	0.479381	evm.model.ptg000001l.141;evm.model.ptg000001l.807;evm.model.ptg000001l.919;evm.model.ptg000003l.57;evm.model.ptg000003l.849;evm.model.ptg000004l.767;evm.model.ptg000006l.562;evm.model.ptg000008l.368;evm.model.ptg000009l.508;evm.model.ptg000011l.1151;evm.model.ptg000012l.546;evm.model.ptg000017l.335;evm.model.ptg000017l.462;evm.model.ptg000017l.821;evm.model.ptg000019l.252;evm.model.ptg000019l.47;…
GO:0034655	Biological Process	nucleobase-containing compound catabolic process	2	17	0.212205	0.496965	evm.model.ptg000001l.828;evm.model.ptg000051l.342
GO:0032561	Molecular Function	guanyl ribonucleotide binding	25	336	0.0726557	0.498022	evm.model.ptg000002l.719;evm.model.ptg000002l.901;evm.model.ptg000003l.504;evm.model.ptg000004l.489;evm.model.ptg000005l.359;evm.model.ptg000009l.558;evm.model.ptg000011l.1010;evm.model.ptg000011l.84;evm.model.ptg000012l.147;evm.model.ptg000023l.179;evm.model.ptg000023l.367;evm.model.ptg000025l.1019;evm.model.ptg000035l.438;evm.model.ptg000042l.18;evm.model.ptg000042l.48;evm.model.ptg000042l.94;e…
GO:0009056	Biological Process	catabolic process	9	132	0.225858	0.508735	evm.model.ptg000001l.805;evm.model.ptg000001l.828;evm.model.ptg000002l.464;evm.model.ptg000006l.56;evm.model.ptg000006l.739;evm.model.ptg000009l.301;evm.model.ptg000023l.357;evm.model.ptg000025l.620;evm.model.ptg000051l.342
GO:0043412	Biological Process	macromolecule modification	55	983	0.2277	0.508735	evm.model.ptg000001l.141;evm.model.ptg000001l.292;evm.model.ptg000002l.1034;evm.model.ptg000002l.1148;evm.model.ptg000002l.1320;evm.model.ptg000002l.463;evm.model.ptg000002l.499;evm.model.ptg000002l.500;evm.model.ptg000002l.724;evm.model.ptg000002l.93;evm.model.ptg000003l.10;evm.model.ptg000003l.426;evm.model.ptg000004l.220;evm.model.ptg000004l.767;evm.model.ptg000005l.451;evm.model.ptg000005l.59…
GO:0000184	Biological Process	nuclear-transcribed mRNA catabolic process, nonsense-mediated decay	1	5	0.22921	0.508735	evm.model.ptg000001l.828
GO:0001501	Biological Process	skeletal system development	1	5	0.22921	0.508735	evm.model.ptg000023l.60
GO:0002062	Biological Process	chondrocyte differentiation	1	5	0.22921	0.508735	evm.model.ptg000023l.60
GO:0002097	Biological Process	tRNA wobble base modification	1	5	0.22921	0.508735	evm.model.ptg000025l.29
GO:0002098	Biological Process	tRNA wobble uridine modification	1	5	0.22921	0.508735	evm.model.ptg000025l.29
GO:0006801	Biological Process	superoxide metabolic process	1	5	0.22921	0.508735	evm.model.ptg000003l.899
GO:0006839	Biological Process	mitochondrial transport	1	5	0.22921	0.508735	evm.model.ptg000002l.741
GO:0042168	Biological Process	heme metabolic process	1	5	0.22921	0.508735	evm.model.ptg000012l.227
GO:0042219	Biological Process	cellular modified amino acid catabolic process	1	5	0.22921	0.508735	evm.model.ptg000006l.56
GO:0044273	Biological Process	sulfur compound catabolic process	1	5	0.22921	0.508735	evm.model.ptg000006l.56
GO:0051216	Biological Process	cartilage development	1	5	0.22921	0.508735	evm.model.ptg000023l.60
GO:0061448	Biological Process	connective tissue development	1	5	0.22921	0.508735	evm.model.ptg000023l.60
GO:0080134	Biological Process	regulation of response to stress	1	5	0.22921	0.508735	evm.model.ptg000025l.807
GO:0006357	Biological Process	regulation of transcription from RNA polymerase II promoter	3	33	0.233239	0.512653	evm.model.ptg000004l.345;evm.model.ptg000017l.1165;evm.model.ptg000036l.113
GO:0006644	Biological Process	phospholipid metabolic process	4	49	0.235804	0.512653	evm.model.ptg000002l.1034;evm.model.ptg000009l.332;evm.model.ptg000011l.910;evm.model.ptg000017l.859
GO:0009144	Biological Process	purine nucleoside triphosphate metabolic process	4	49	0.235804	0.512653	evm.model.ptg000001l.805;evm.model.ptg000002l.464;evm.model.ptg000023l.357;evm.model.ptg000025l.620
GO:0009199	Biological Process	ribonucleoside triphosphate metabolic process	4	49	0.235804	0.512653	evm.model.ptg000001l.805;evm.model.ptg000002l.464;evm.model.ptg000023l.357;evm.model.ptg000025l.620
GO:0009205	Biological Process	purine ribonucleoside triphosphate metabolic process	4	49	0.235804	0.512653	evm.model.ptg000001l.805;evm.model.ptg000002l.464;evm.model.ptg000023l.357;evm.model.ptg000025l.620
GO:0046034	Biological Process	ATP metabolic process	4	49	0.235804	0.512653	evm.model.ptg000001l.805;evm.model.ptg000002l.464;evm.model.ptg000023l.357;evm.model.ptg000025l.620
GO:0044707	Biological Process	single-multicellular organism process	8	117	0.241584	0.523433	evm.model.ptg000001l.846;evm.model.ptg000003l.464;evm.model.ptg000003l.499;evm.model.ptg000005l.668;evm.model.ptg000021l.295;evm.model.ptg000021l.297;evm.model.ptg000023l.60;evm.model.ptg000023l.676
GO:0016903	Molecular Function	oxidoreductase activity, acting on the aldehyde or oxo group of donors	2	9	0.0833663	0.542389	evm.model.ptg000001l.217;evm.model.ptg000011l.637
GO:0019842	Molecular Function	vitamin binding	2	9	0.0833663	0.542389	evm.model.ptg000048l.92;evm.model.ptg000064l.38
GO:0005525	Molecular Function	GTP binding	24	332	0.0988756	0.542389	evm.model.ptg000002l.719;evm.model.ptg000002l.901;evm.model.ptg000003l.504;evm.model.ptg000004l.489;evm.model.ptg000005l.359;evm.model.ptg000009l.558;evm.model.ptg000011l.1010;evm.model.ptg000011l.84;evm.model.ptg000012l.147;evm.model.ptg000023l.179;evm.model.ptg000023l.367;evm.model.ptg000025l.1019;evm.model.ptg000035l.438;evm.model.ptg000042l.48;evm.model.ptg000042l.94;evm.model.ptg000042l.949;…
GO:0004312	Molecular Function	fatty acid synthase activity	2	10	0.100545	0.542389	evm.model.ptg000012l.421;evm.model.ptg000025l.232
GO:0009922	Molecular Function	fatty acid elongase activity	2	10	0.100545	0.542389	evm.model.ptg000012l.421;evm.model.ptg000025l.232
GO:0034061	Molecular Function	DNA polymerase activity	2	10	0.100545	0.542389	evm.model.ptg000006l.278;evm.model.ptg000021l.418
GO:0004611	Molecular Function	phosphoenolpyruvate carboxykinase activity	1	2	0.106464	0.542389	evm.model.ptg000061l.30
GO:0004615	Molecular Function	phosphomannomutase activity	1	2	0.106464	0.542389	evm.model.ptg000042l.250
GO:0005047	Molecular Function	signal recognition particle binding	1	2	0.106464	0.542389	evm.model.ptg000048l.90
GO:0008124	Molecular Function	4-alpha-hydroxytetrahydrobiopterin dehydratase activity	1	2	0.106464	0.542389	evm.model.ptg000046l.117
GO:0016426	Molecular Function	tRNA (adenine) methyltransferase activity	1	2	0.106464	0.542389	evm.model.ptg000055l.20
GO:0016429	Molecular Function	tRNA (adenine-N1-)-methyltransferase activity	1	2	0.106464	0.542389	evm.model.ptg000055l.20
GO:0016620	Molecular Function	oxidoreductase activity, acting on the aldehyde or oxo group of donors, NAD or NADP as acceptor	1	2	0.106464	0.542389	evm.model.ptg000011l.637
GO:0017046	Molecular Function	peptide hormone binding	1	2	0.106464	0.542389	evm.model.ptg000006l.359
GO:0030976	Molecular Function	thiamine pyrophosphate binding	1	2	0.106464	0.542389	evm.model.ptg000048l.92
GO:0031005	Molecular Function	filamin binding	1	2	0.106464	0.542389	evm.model.ptg000023l.60
GO:0042562	Molecular Function	hormone binding	1	2	0.106464	0.542389	evm.model.ptg000006l.359
GO:0051424	Molecular Function	corticotropin-releasing hormone binding	1	2	0.106464	0.542389	evm.model.ptg000006l.359
GO:0071568	Molecular Function	UFM1 transferase activity	1	2	0.106464	0.542389	evm.model.ptg000003l.10
GO:0009141	Biological Process	nucleoside triphosphate metabolic process	4	51	0.258225	0.546911	evm.model.ptg000001l.805;evm.model.ptg000002l.464;evm.model.ptg000023l.357;evm.model.ptg000025l.620
GO:0090407	Biological Process	organophosphate biosynthetic process	8	120	0.263162	0.546911	evm.model.ptg000001l.292;evm.model.ptg000002l.1034;evm.model.ptg000003l.677;evm.model.ptg000009l.332;evm.model.ptg000011l.910;evm.model.ptg000017l.859;evm.model.ptg000028l.423;evm.model.ptg000042l.249
GO:0032501	Biological Process	multicellular organismal process	9	138	0.265666	0.546911	evm.model.ptg000001l.846;evm.model.ptg000003l.464;evm.model.ptg000003l.499;evm.model.ptg000005l.668;evm.model.ptg000021l.295;evm.model.ptg000021l.297;evm.model.ptg000023l.60;evm.model.ptg000023l.676;evm.model.ptg000042l.18
GO:0006862	Biological Process	nucleotide transport	1	6	0.268337	0.546911	evm.model.ptg000017l.698
GO:0010921	Biological Process	regulation of phosphatase activity	1	6	0.268337	0.546911	evm.model.ptg000024l.192
GO:0015780	Biological Process	nucleotide-sugar transport	1	6	0.268337	0.546911	evm.model.ptg000017l.698
GO:0015781	Biological Process	pyrimidine nucleotide-sugar transport	1	6	0.268337	0.546911	evm.model.ptg000017l.698
GO:0031109	Biological Process	microtubule polymerization or depolymerization	1	6	0.268337	0.546911	evm.model.ptg000003l.57
GO:0031110	Biological Process	regulation of microtubule polymerization or depolymerization	1	6	0.268337	0.546911	evm.model.ptg000003l.57
GO:0042440	Biological Process	pigment metabolic process	1	6	0.268337	0.546911	evm.model.ptg000012l.227
GO:0043666	Biological Process	regulation of phosphoprotein phosphatase activity	1	6	0.268337	0.546911	evm.model.ptg000024l.192
GO:0052646	Biological Process	alditol phosphate metabolic process	1	6	0.268337	0.546911	evm.model.ptg000011l.910
GO:0060284	Biological Process	regulation of cell development	1	6	0.268337	0.546911	evm.model.ptg000023l.60
GO:0072531	Biological Process	pyrimidine-containing compound transmembrane transport	1	6	0.268337	0.546911	evm.model.ptg000017l.698
GO:0072593	Biological Process	reactive oxygen species metabolic process	1	6	0.268337	0.546911	evm.model.ptg000003l.899
GO:0090481	Biological Process	pyrimidine nucleotide-sugar transmembrane transport	1	6	0.268337	0.546911	evm.model.ptg000017l.698
GO:1901679	Biological Process	nucleotide transmembrane transport	1	6	0.268337	0.546911	evm.model.ptg000017l.698
GO:0016569	Biological Process	covalent chromatin modification	2	20	0.269561	0.546911	evm.model.ptg000004l.767;evm.model.ptg000019l.252
GO:0016570	Biological Process	histone modification	2	20	0.269561	0.546911	evm.model.ptg000004l.767;evm.model.ptg000019l.252
GO:0043623	Biological Process	cellular protein complex assembly	4	52	0.269592	0.546911	evm.model.ptg000001l.919;evm.model.ptg000019l.47;evm.model.ptg000028l.301;evm.model.ptg000028l.793
GO:0016311	Biological Process	dephosphorylation	8	121	0.270482	0.546974	evm.model.ptg000005l.430;evm.model.ptg000011l.990;evm.model.ptg000012l.207;evm.model.ptg000015l.69;evm.model.ptg000018l.41;evm.model.ptg000024l.192;evm.model.ptg000025l.458;evm.model.ptg000028l.356
GO:1901135	Biological Process	carbohydrate derivative metabolic process	14	229	0.271809	0.547919	evm.model.ptg000001l.805;evm.model.ptg000002l.1034;evm.model.ptg000002l.464;evm.model.ptg000003l.677;evm.model.ptg000005l.451;evm.model.ptg000006l.475;evm.model.ptg000009l.332;evm.model.ptg000011l.910;evm.model.ptg000017l.859;evm.model.ptg000023l.357;evm.model.ptg000025l.478;evm.model.ptg000025l.620;evm.model.ptg000028l.249;evm.model.ptg000042l.250
GO:0006518	Biological Process	peptide metabolic process	12	193	0.273493	0.549574	evm.model.ptg000001l.770;evm.model.ptg000002l.200;evm.model.ptg000004l.307;evm.model.ptg000004l.490;evm.model.ptg000017l.226;evm.model.ptg000017l.296;evm.model.ptg000020l.224;evm.model.ptg000028l.559;evm.model.ptg000035l.260;evm.model.ptg000042l.903;evm.model.ptg000080l.32;evm.model.ptg000080l.490
GO:0009190	Biological Process	cyclic nucleotide biosynthetic process	3	36	0.274826	0.550516	evm.model.ptg000001l.292;evm.model.ptg000003l.677;evm.model.ptg000042l.249
GO:0007009	Biological Process	plasma membrane organization	2	21	0.288731	0.573237	evm.model.ptg000009l.508;evm.model.ptg000011l.1151
GO:0018205	Biological Process	peptidyl-lysine modification	2	21	0.288731	0.573237	evm.model.ptg000004l.767;evm.model.ptg000019l.252
GO:0009187	Biological Process	cyclic nucleotide metabolic process	3	37	0.288868	0.573237	evm.model.ptg000001l.292;evm.model.ptg000003l.677;evm.model.ptg000042l.249
GO:0016192	Biological Process	vesicle-mediated transport	7	106	0.291062	0.575797	evm.model.ptg000001l.443;evm.model.ptg000001l.547;evm.model.ptg000001l.919;evm.model.ptg000017l.146;evm.model.ptg000023l.48;evm.model.ptg000024l.190;evm.model.ptg000028l.301
GO:0006006	Biological Process	glucose metabolic process	1	7	0.305483	0.583616	evm.model.ptg000061l.30
GO:0007031	Biological Process	peroxisome organization	1	7	0.305483	0.583616	evm.model.ptg000050l.479
GO:0015696	Biological Process	ammonium transport	1	7	0.305483	0.583616	evm.model.ptg000003l.838
GO:0030705	Biological Process	cytoskeleton-dependent intracellular transport	1	7	0.305483	0.583616	evm.model.ptg000017l.821
GO:0031175	Biological Process	neuron projection development	1	7	0.305483	0.583616	evm.model.ptg000021l.295
GO:0033014	Biological Process	tetrapyrrole biosynthetic process	1	7	0.305483	0.583616	evm.model.ptg000012l.227
GO:0035303	Biological Process	regulation of dephosphorylation	1	7	0.305483	0.583616	evm.model.ptg000024l.192
GO:0035304	Biological Process	regulation of protein dephosphorylation	1	7	0.305483	0.583616	evm.model.ptg000024l.192
GO:0048666	Biological Process	neuron development	1	7	0.305483	0.583616	evm.model.ptg000021l.295
GO:0070507	Biological Process	regulation of microtubule cytoskeleton organization	1	7	0.305483	0.583616	evm.model.ptg000003l.57
GO:0043933	Biological Process	macromolecular complex subunit organization	13	217	0.306841	0.583616	evm.model.ptg000001l.807;evm.model.ptg000001l.919;evm.model.ptg000003l.849;evm.model.ptg000004l.767;evm.model.ptg000008l.368;evm.model.ptg000017l.335;evm.model.ptg000017l.821;evm.model.ptg000019l.252;evm.model.ptg000019l.47;evm.model.ptg000023l.60;evm.model.ptg000028l.301;evm.model.ptg000028l.793;evm.model.ptg000042l.757
GO:0007015	Biological Process	actin filament organization	2	22	0.307842	0.583616	evm.model.ptg000023l.60;evm.model.ptg000028l.793
GO:0044270	Biological Process	cellular nitrogen compound catabolic process	2	22	0.307842	0.583616	evm.model.ptg000001l.828;evm.model.ptg000051l.342
GO:0046700	Biological Process	heterocycle catabolic process	2	22	0.307842	0.583616	evm.model.ptg000001l.828;evm.model.ptg000051l.342
GO:0009123	Biological Process	nucleoside monophosphate metabolic process	4	56	0.315803	0.591665	evm.model.ptg000001l.805;evm.model.ptg000002l.464;evm.model.ptg000023l.357;evm.model.ptg000025l.620
GO:0009126	Biological Process	purine nucleoside monophosphate metabolic process	4	56	0.315803	0.591665	evm.model.ptg000001l.805;evm.model.ptg000002l.464;evm.model.ptg000023l.357;evm.model.ptg000025l.620
GO:0009161	Biological Process	ribonucleoside monophosphate metabolic process	4	56	0.315803	0.591665	evm.model.ptg000001l.805;evm.model.ptg000002l.464;evm.model.ptg000023l.357;evm.model.ptg000025l.620
GO:0009167	Biological Process	purine ribonucleoside monophosphate metabolic process	4	56	0.315803	0.591665	evm.model.ptg000001l.805;evm.model.ptg000002l.464;evm.model.ptg000023l.357;evm.model.ptg000025l.620
GO:0070647	Biological Process	protein modification by small protein conjugation or removal	6	92	0.323566	0.600058	evm.model.ptg000002l.1148;evm.model.ptg000002l.1320;evm.model.ptg000003l.10;evm.model.ptg000011l.1133;evm.model.ptg000042l.681;evm.model.ptg000051l.154
GO:0043603	Biological Process	cellular amide metabolic process	12	202	0.327391	0.600058	evm.model.ptg000001l.770;evm.model.ptg000002l.200;evm.model.ptg000004l.307;evm.model.ptg000004l.490;evm.model.ptg000017l.226;evm.model.ptg000017l.296;evm.model.ptg000020l.224;evm.model.ptg000028l.559;evm.model.ptg000035l.260;evm.model.ptg000042l.903;evm.model.ptg000080l.32;evm.model.ptg000080l.490
GO:0019637	Biological Process	organophosphate metabolic process	12	204	0.339699	0.600058	evm.model.ptg000001l.292;evm.model.ptg000001l.805;evm.model.ptg000002l.1034;evm.model.ptg000002l.464;evm.model.ptg000003l.677;evm.model.ptg000009l.332;evm.model.ptg000011l.910;evm.model.ptg000017l.859;evm.model.ptg000023l.357;evm.model.ptg000025l.620;evm.model.ptg000028l.423;evm.model.ptg000042l.249
GO:1901137	Biological Process	carbohydrate derivative biosynthetic process	10	167	0.34017	0.600058	evm.model.ptg000002l.1034;evm.model.ptg000003l.677;evm.model.ptg000005l.451;evm.model.ptg000006l.475;evm.model.ptg000009l.332;evm.model.ptg000011l.910;evm.model.ptg000017l.859;evm.model.ptg000025l.478;evm.model.ptg000028l.249;evm.model.ptg000042l.250
GO:0000956	Biological Process	nuclear-transcribed mRNA catabolic process	1	8	0.34075	0.600058	evm.model.ptg000001l.828
GO:0006606	Biological Process	protein import into nucleus	1	8	0.34075	0.600058	evm.model.ptg000051l.16
GO:0032392	Biological Process	DNA geometric change	1	8	0.34075	0.600058	evm.model.ptg000012l.546
GO:0032508	Biological Process	DNA duplex unwinding	1	8	0.34075	0.600058	evm.model.ptg000012l.546
GO:0032886	Biological Process	regulation of microtubule-based process	1	8	0.34075	0.600058	evm.model.ptg000003l.57
GO:0032958	Biological Process	inositol phosphate biosynthetic process	1	8	0.34075	0.600058	evm.model.ptg000028l.423
GO:0033108	Biological Process	mitochondrial respiratory chain complex assembly	1	8	0.34075	0.600058	evm.model.ptg000019l.47
GO:0034504	Biological Process	protein localization to nucleus	1	8	0.34075	0.600058	evm.model.ptg000051l.16
GO:0043085	Biological Process	positive regulation of catalytic activity	1	8	0.34075	0.600058	evm.model.ptg000008l.74
GO:0044093	Biological Process	positive regulation of molecular function	1	8	0.34075	0.600058	evm.model.ptg000008l.74
GO:0044744	Biological Process	protein targeting to nucleus	1	8	0.34075	0.600058	evm.model.ptg000051l.16
GO:0045595	Biological Process	regulation of cell differentiation	1	8	0.34075	0.600058	evm.model.ptg000023l.60
GO:0051170	Biological Process	nuclear import	1	8	0.34075	0.600058	evm.model.ptg000051l.16
GO:1902593	Biological Process	single-organism nuclear import	1	8	0.34075	0.600058	evm.model.ptg000051l.16
GO:0044255	Biological Process	cellular lipid metabolic process	5	76	0.341734	0.600058	evm.model.ptg000002l.1034;evm.model.ptg000009l.332;evm.model.ptg000011l.910;evm.model.ptg000017l.859;evm.model.ptg000092l.19
GO:0044085	Biological Process	cellular component biogenesis	13	223	0.341957	0.600058	evm.model.ptg000001l.141;evm.model.ptg000001l.807;evm.model.ptg000001l.919;evm.model.ptg000003l.849;evm.model.ptg000006l.562;evm.model.ptg000008l.368;evm.model.ptg000017l.335;evm.model.ptg000017l.462;evm.model.ptg000019l.47;evm.model.ptg000023l.335;evm.model.ptg000028l.301;evm.model.ptg000028l.793;evm.model.ptg000037l.3
GO:0044267	Biological Process	cellular protein metabolic process	63	1180	0.34294	0.600058	evm.model.ptg000001l.292;evm.model.ptg000001l.770;evm.model.ptg000002l.1034;evm.model.ptg000002l.1148;evm.model.ptg000002l.1320;evm.model.ptg000002l.200;evm.model.ptg000002l.463;evm.model.ptg000002l.499;evm.model.ptg000002l.500;evm.model.ptg000002l.724;evm.model.ptg000002l.93;evm.model.ptg000003l.10;evm.model.ptg000003l.426;evm.model.ptg000004l.220;evm.model.ptg000004l.307;evm.model.ptg000004l.49…
GO:0006397	Biological Process	mRNA processing	3	41	0.345354	0.600058	evm.model.ptg000005l.1047;evm.model.ptg000008l.309;evm.model.ptg000052l.83
GO:0050790	Biological Process	regulation of catalytic activity	3	41	0.345354	0.600058	evm.model.ptg000008l.74;evm.model.ptg000024l.192;evm.model.ptg000058l.91
GO:0065009	Biological Process	regulation of molecular function	3	41	0.345354	0.600058	evm.model.ptg000008l.74;evm.model.ptg000024l.192;evm.model.ptg000058l.91
GO:0015711	Biological Process	organic anion transport	2	24	0.345717	0.600058	evm.model.ptg000002l.741;evm.model.ptg000011l.1120
GO:0019220	Biological Process	regulation of phosphate metabolic process	2	24	0.345717	0.600058	evm.model.ptg000014l.242;evm.model.ptg000024l.192
GO:0051174	Biological Process	regulation of phosphorus metabolic process	2	24	0.345717	0.600058	evm.model.ptg000014l.242;evm.model.ptg000024l.192
GO:0016874	Molecular Function	ligase activity	6	62	0.122182	0.614167	evm.model.ptg000001l.770;evm.model.ptg000002l.200;evm.model.ptg000004l.307;evm.model.ptg000017l.226;evm.model.ptg000080l.32;evm.model.ptg000080l.490
GO:0044710	Biological Process	single-organism metabolic process	34	628	0.367893	0.624718	evm.model.ptg000001l.292;evm.model.ptg000001l.770;evm.model.ptg000001l.805;evm.model.ptg000002l.1034;evm.model.ptg000002l.200;evm.model.ptg000002l.464;evm.model.ptg000003l.677;evm.model.ptg000004l.307;evm.model.ptg000004l.767;evm.model.ptg000005l.451;evm.model.ptg000006l.475;evm.model.ptg000006l.56;evm.model.ptg000009l.301;evm.model.ptg000009l.332;evm.model.ptg000011l.910;evm.model.ptg000012l.227…
GO:0006171	Biological Process	cAMP biosynthetic process	1	9	0.374231	0.624718	evm.model.ptg000003l.677
GO:0006631	Biological Process	fatty acid metabolic process	1	9	0.374231	0.624718	evm.model.ptg000092l.19
GO:0007600	Biological Process	sensory perception	1	9	0.374231	0.624718	evm.model.ptg000042l.18
GO:0008652	Biological Process	cellular amino acid biosynthetic process	1	9	0.374231	0.624718	evm.model.ptg000064l.38
GO:0044272	Biological Process	sulfur compound biosynthetic process	1	9	0.374231	0.624718	evm.model.ptg000064l.38
GO:0046058	Biological Process	cAMP metabolic process	1	9	0.374231	0.624718	evm.model.ptg000003l.677
GO:0046173	Biological Process	polyol biosynthetic process	1	9	0.374231	0.624718	evm.model.ptg000028l.423
GO:0048870	Biological Process	cell motility	1	9	0.374231	0.624718	evm.model.ptg000008l.585
GO:0050877	Biological Process	neurological system process	1	9	0.374231	0.624718	evm.model.ptg000042l.18
GO:0051674	Biological Process	localization of cell	1	9	0.374231	0.624718	evm.model.ptg000008l.585
GO:1901607	Biological Process	alpha-amino acid biosynthetic process	1	9	0.374231	0.624718	evm.model.ptg000064l.38
GO:0009150	Biological Process	purine ribonucleotide metabolic process	5	80	0.38265	0.624718	evm.model.ptg000001l.805;evm.model.ptg000002l.464;evm.model.ptg000003l.677;evm.model.ptg000023l.357;evm.model.ptg000025l.620
GO:0009259	Biological Process	ribonucleotide metabolic process	5	80	0.38265	0.624718	evm.model.ptg000001l.805;evm.model.ptg000002l.464;evm.model.ptg000003l.677;evm.model.ptg000023l.357;evm.model.ptg000025l.620
GO:0051493	Biological Process	regulation of cytoskeleton organization	2	26	0.382893	0.624718	evm.model.ptg000003l.57;evm.model.ptg000028l.793
GO:0009119	Biological Process	ribonucleoside metabolic process	4	62	0.386031	0.624718	evm.model.ptg000001l.805;evm.model.ptg000002l.464;evm.model.ptg000023l.357;evm.model.ptg000025l.620
GO:0016579	Biological Process	protein deubiquitination	4	62	0.386031	0.624718	evm.model.ptg000002l.1320;evm.model.ptg000011l.1133;evm.model.ptg000042l.681;evm.model.ptg000051l.154
GO:0042278	Biological Process	purine nucleoside metabolic process	4	62	0.386031	0.624718	evm.model.ptg000001l.805;evm.model.ptg000002l.464;evm.model.ptg000023l.357;evm.model.ptg000025l.620
GO:0046128	Biological Process	purine ribonucleoside metabolic process	4	62	0.386031	0.624718	evm.model.ptg000001l.805;evm.model.ptg000002l.464;evm.model.ptg000023l.357;evm.model.ptg000025l.620
GO:0070646	Biological Process	protein modification by small protein removal	4	62	0.386031	0.624718	evm.model.ptg000002l.1320;evm.model.ptg000011l.1133;evm.model.ptg000042l.681;evm.model.ptg000051l.154
GO:0071822	Biological Process	protein complex subunit organization	10	174	0.388446	0.624718	evm.model.ptg000001l.807;evm.model.ptg000001l.919;evm.model.ptg000003l.849;evm.model.ptg000008l.368;evm.model.ptg000017l.335;evm.model.ptg000017l.821;evm.model.ptg000019l.47;evm.model.ptg000023l.60;evm.model.ptg000028l.301;evm.model.ptg000028l.793
GO:0010256	Biological Process	endomembrane system organization	2	27	0.401145	0.624718	evm.model.ptg000009l.508;evm.model.ptg000011l.1151
GO:0048193	Biological Process	Golgi vesicle transport	2	27	0.401145	0.624718	evm.model.ptg000001l.547;evm.model.ptg000023l.48
GO:0051336	Biological Process	regulation of hydrolase activity	2	27	0.401145	0.624718	evm.model.ptg000024l.192;evm.model.ptg000058l.91
GO:0019693	Biological Process	ribose phosphate metabolic process	5	82	0.403101	0.624718	evm.model.ptg000001l.805;evm.model.ptg000002l.464;evm.model.ptg000003l.677;evm.model.ptg000023l.357;evm.model.ptg000025l.620
GO:0001522	Biological Process	pseudouridine synthesis	1	10	0.406018	0.624718	evm.model.ptg000050l.235
GO:0006414	Biological Process	translational elongation	1	10	0.406018	0.624718	evm.model.ptg000035l.260
GO:0006778	Biological Process	porphyrin-containing compound metabolic process	1	10	0.406018	0.624718	evm.model.ptg000012l.227
GO:0009888	Biological Process	tissue development	1	10	0.406018	0.624718	evm.model.ptg000023l.60
GO:0015718	Biological Process	monocarboxylic acid transport	1	10	0.406018	0.624718	evm.model.ptg000002l.741
GO:0015849	Biological Process	organic acid transport	1	10	0.406018	0.624718	evm.model.ptg000002l.741
GO:0015914	Biological Process	phospholipid transport	1	10	0.406018	0.624718	evm.model.ptg000011l.1120
GO:0030042	Biological Process	actin filament depolymerization	1	10	0.406018	0.624718	evm.model.ptg000028l.793
GO:0030834	Biological Process	regulation of actin filament depolymerization	1	10	0.406018	0.624718	evm.model.ptg000028l.793
GO:0030835	Biological Process	negative regulation of actin filament depolymerization	1	10	0.406018	0.624718	evm.model.ptg000028l.793
GO:0030837	Biological Process	negative regulation of actin filament polymerization	1	10	0.406018	0.624718	evm.model.ptg000028l.793
GO:0031333	Biological Process	negative regulation of protein complex assembly	1	10	0.406018	0.624718	evm.model.ptg000028l.793
GO:0032272	Biological Process	negative regulation of protein polymerization	1	10	0.406018	0.624718	evm.model.ptg000028l.793
GO:0040011	Biological Process	locomotion	1	10	0.406018	0.624718	evm.model.ptg000008l.585
GO:0043242	Biological Process	negative regulation of protein complex disassembly	1	10	0.406018	0.624718	evm.model.ptg000028l.793
GO:0046942	Biological Process	carboxylic acid transport	1	10	0.406018	0.624718	evm.model.ptg000002l.741
GO:0048513	Biological Process	animal organ development	1	10	0.406018	0.624718	evm.model.ptg000023l.60
GO:0051261	Biological Process	protein depolymerization	1	10	0.406018	0.624718	evm.model.ptg000028l.793
GO:0051693	Biological Process	actin filament capping	1	10	0.406018	0.624718	evm.model.ptg000028l.793
GO:1901264	Biological Process	carbohydrate derivative transport	1	10	0.406018	0.624718	evm.model.ptg000017l.698
GO:1901879	Biological Process	regulation of protein depolymerization	1	10	0.406018	0.624718	evm.model.ptg000028l.793
GO:1901880	Biological Process	negative regulation of protein depolymerization	1	10	0.406018	0.624718	evm.model.ptg000028l.793
GO:0006464	Biological Process	cellular protein modification process	50	952	0.416144	0.63722	evm.model.ptg000001l.292;evm.model.ptg000002l.1034;evm.model.ptg000002l.1148;evm.model.ptg000002l.1320;evm.model.ptg000002l.463;evm.model.ptg000002l.499;evm.model.ptg000002l.500;evm.model.ptg000002l.724;evm.model.ptg000002l.93;evm.model.ptg000003l.10;evm.model.ptg000003l.426;evm.model.ptg000004l.220;evm.model.ptg000004l.767;evm.model.ptg000005l.451;evm.model.ptg000005l.595;evm.model.ptg000006l.47…
GO:0036211	Biological Process	protein modification process	50	952	0.416144	0.63722	evm.model.ptg000001l.292;evm.model.ptg000002l.1034;evm.model.ptg000002l.1148;evm.model.ptg000002l.1320;evm.model.ptg000002l.463;evm.model.ptg000002l.499;evm.model.ptg000002l.500;evm.model.ptg000002l.724;evm.model.ptg000002l.93;evm.model.ptg000003l.10;evm.model.ptg000003l.426;evm.model.ptg000004l.220;evm.model.ptg000004l.767;evm.model.ptg000005l.451;evm.model.ptg000005l.595;evm.model.ptg000006l.47…
GO:0007165	Biological Process	signal transduction	59	1129	0.420654	0.642582	evm.model.ptg000001l.292;evm.model.ptg000001l.919;evm.model.ptg000002l.100;evm.model.ptg000002l.263;evm.model.ptg000002l.319;evm.model.ptg000002l.397;evm.model.ptg000002l.706;evm.model.ptg000002l.763;evm.model.ptg000002l.848;evm.model.ptg000002l.849;evm.model.ptg000003l.16;evm.model.ptg000003l.27;evm.model.ptg000003l.378;evm.model.ptg000003l.499;evm.model.ptg000003l.677;evm.model.ptg000004l.172;e…
GO:0004930	Molecular Function	G-protein coupled receptor activity	33	492	0.130004	0.644888	evm.model.ptg000002l.100;evm.model.ptg000002l.263;evm.model.ptg000002l.319;evm.model.ptg000002l.706;evm.model.ptg000002l.763;evm.model.ptg000002l.848;evm.model.ptg000002l.849;evm.model.ptg000003l.27;evm.model.ptg000003l.378;evm.model.ptg000004l.172;evm.model.ptg000006l.136;evm.model.ptg000006l.312;evm.model.ptg000006l.569;evm.model.ptg000009l.458;evm.model.ptg000011l.145;evm.model.ptg000011l.570;…
GO:0006163	Biological Process	purine nucleotide metabolic process	5	84	0.423474	0.645342	evm.model.ptg000001l.805;evm.model.ptg000002l.464;evm.model.ptg000003l.677;evm.model.ptg000023l.357;evm.model.ptg000025l.620
GO:0005634	Cellular Component	nucleus	24	344	0.0484776	0.656788	evm.model.ptg000001l.219;evm.model.ptg000001l.846;evm.model.ptg000003l.464;evm.model.ptg000004l.260;evm.model.ptg000004l.345;evm.model.ptg000004l.416;evm.model.ptg000004l.767;evm.model.ptg000005l.1325;evm.model.ptg000006l.538;evm.model.ptg000013l.227;evm.model.ptg000017l.1165;evm.model.ptg000017l.462;evm.model.ptg000019l.58;evm.model.ptg000023l.335;evm.model.ptg000023l.676;evm.model.ptg000024l.20…
GO:0005785	Cellular Component	signal recognition particle receptor complex	1	1	0.0493054	0.656788	evm.model.ptg000048l.90
GO:0032039	Cellular Component	integrator complex	1	1	0.0493054	0.656788	evm.model.ptg000024l.205
GO:0043189	Cellular Component	H4/H2A histone acetyltransferase complex	1	1	0.0493054	0.656788	evm.model.ptg000005l.1325
GO:1902562	Cellular Component	H4 histone acetyltransferase complex	1	1	0.0493054	0.656788	evm.model.ptg000005l.1325
GO:0005654	Cellular Component	nucleoplasm	7	69	0.0515969	0.656788	evm.model.ptg000004l.345;evm.model.ptg000004l.767;evm.model.ptg000005l.1325;evm.model.ptg000017l.1165;evm.model.ptg000019l.58;evm.model.ptg000024l.205;evm.model.ptg000036l.113
GO:0044451	Cellular Component	nucleoplasm part	7	69	0.0515969	0.656788	evm.model.ptg000004l.345;evm.model.ptg000004l.767;evm.model.ptg000005l.1325;evm.model.ptg000017l.1165;evm.model.ptg000019l.58;evm.model.ptg000024l.205;evm.model.ptg000036l.113
GO:0098588	Cellular Component	bounding membrane of organelle	9	103	0.0655114	0.656788	evm.model.ptg000001l.140;evm.model.ptg000001l.547;evm.model.ptg000009l.332;evm.model.ptg000013l.253;evm.model.ptg000017l.698;evm.model.ptg000023l.48;evm.model.ptg000047l.130;evm.model.ptg000048l.90;evm.model.ptg000050l.479
GO:0000123	Cellular Component	histone acetyltransferase complex	2	10	0.0838479	0.656788	evm.model.ptg000004l.767;evm.model.ptg000005l.1325
GO:0000314	Cellular Component	organellar small ribosomal subunit	1	2	0.0961925	0.656788	evm.model.ptg000001l.282
GO:0000808	Cellular Component	origin recognition complex	1	2	0.0961925	0.656788	evm.model.ptg000050l.474
GO:0005763	Cellular Component	mitochondrial small ribosomal subunit	1	2	0.0961925	0.656788	evm.model.ptg000001l.282
GO:0015935	Cellular Component	small ribosomal subunit	1	2	0.0961925	0.656788	evm.model.ptg000001l.282
GO:0031514	Cellular Component	motile cilium	1	2	0.0961925	0.656788	evm.model.ptg000008l.585
GO:0035145	Cellular Component	exon-exon junction complex	1	2	0.0961925	0.656788	evm.model.ptg000052l.83
GO:0031248	Cellular Component	protein acetyltransferase complex	2	11	0.0992572	0.656788	evm.model.ptg000004l.767;evm.model.ptg000005l.1325
GO:1902493	Cellular Component	acetyltransferase complex	2	11	0.0992572	0.656788	evm.model.ptg000004l.767;evm.model.ptg000005l.1325
GO:0043227	Cellular Component	membrane-bounded organelle	35	580	0.110419	0.656788	evm.model.ptg000001l.140;evm.model.ptg000001l.219;evm.model.ptg000001l.282;evm.model.ptg000001l.547;evm.model.ptg000001l.846;evm.model.ptg000002l.741;evm.model.ptg000003l.464;evm.model.ptg000004l.260;evm.model.ptg000004l.345;evm.model.ptg000004l.416;evm.model.ptg000004l.767;evm.model.ptg000005l.1325;evm.model.ptg000006l.538;evm.model.ptg000009l.332;evm.model.ptg000013l.227;evm.model.ptg000013l.25…
GO:0043231	Cellular Component	intracellular membrane-bounded organelle	35	580	0.110419	0.656788	evm.model.ptg000001l.140;evm.model.ptg000001l.219;evm.model.ptg000001l.282;evm.model.ptg000001l.547;evm.model.ptg000001l.846;evm.model.ptg000002l.741;evm.model.ptg000003l.464;evm.model.ptg000004l.260;evm.model.ptg000004l.345;evm.model.ptg000004l.416;evm.model.ptg000004l.767;evm.model.ptg000005l.1325;evm.model.ptg000006l.538;evm.model.ptg000009l.332;evm.model.ptg000013l.227;evm.model.ptg000013l.25…
GO:0016592	Cellular Component	mediator complex	3	24	0.11177	0.656788	evm.model.ptg000004l.345;evm.model.ptg000017l.1165;evm.model.ptg000036l.113
GO:1990234	Cellular Component	transferase complex	5	53	0.1179	0.656788	evm.model.ptg000004l.767;evm.model.ptg000005l.1325;evm.model.ptg000024l.205;evm.model.ptg000047l.130;evm.model.ptg000055l.20
GO:0043233	Cellular Component	organelle lumen	8	100	0.117903	0.656788	evm.model.ptg000001l.282;evm.model.ptg000004l.345;evm.model.ptg000004l.767;evm.model.ptg000005l.1325;evm.model.ptg000017l.1165;evm.model.ptg000019l.58;evm.model.ptg000024l.205;evm.model.ptg000036l.113
GO:0070013	Cellular Component	intracellular organelle lumen	8	100	0.117903	0.656788	evm.model.ptg000001l.282;evm.model.ptg000004l.345;evm.model.ptg000004l.767;evm.model.ptg000005l.1325;evm.model.ptg000017l.1165;evm.model.ptg000019l.58;evm.model.ptg000024l.205;evm.model.ptg000036l.113
GO:0005789	Cellular Component	endoplasmic reticulum membrane	4	39	0.123392	0.656788	evm.model.ptg000009l.332;evm.model.ptg000023l.48;evm.model.ptg000047l.130;evm.model.ptg000048l.90
GO:0044432	Cellular Component	endoplasmic reticulum part	4	39	0.123392	0.656788	evm.model.ptg000009l.332;evm.model.ptg000023l.48;evm.model.ptg000047l.130;evm.model.ptg000048l.90
GO:0031974	Cellular Component	membrane-enclosed lumen	8	102	0.128109	0.656788	evm.model.ptg000001l.282;evm.model.ptg000004l.345;evm.model.ptg000004l.767;evm.model.ptg000005l.1325;evm.model.ptg000017l.1165;evm.model.ptg000019l.58;evm.model.ptg000024l.205;evm.model.ptg000036l.113
GO:0031225	Cellular Component	anchored component of membrane	2	13	0.132105	0.656788	evm.model.ptg000017l.167;evm.model.ptg000025l.268
GO:0046658	Cellular Component	anchored component of plasma membrane	2	13	0.132105	0.656788	evm.model.ptg000017l.167;evm.model.ptg000025l.268
GO:0042175	Cellular Component	nuclear outer membrane-endoplasmic reticulum membrane network	4	40	0.13213	0.656788	evm.model.ptg000009l.332;evm.model.ptg000023l.48;evm.model.ptg000047l.130;evm.model.ptg000048l.90
GO:0005869	Cellular Component	dynactin complex	1	3	0.140779	0.656788	evm.model.ptg000028l.484
GO:0008250	Cellular Component	oligosaccharyltransferase complex	1	3	0.140779	0.656788	evm.model.ptg000047l.130
GO:0031515	Cellular Component	tRNA (m1A) methyltransferase complex	1	3	0.140779	0.656788	evm.model.ptg000055l.20
GO:0034708	Cellular Component	methyltransferase complex	1	3	0.140779	0.656788	evm.model.ptg000055l.20
GO:0043240	Cellular Component	Fanconi anaemia nuclear complex	1	3	0.140779	0.656788	evm.model.ptg000019l.58
GO:0043527	Cellular Component	tRNA methyltransferase complex	1	3	0.140779	0.656788	evm.model.ptg000055l.20
GO:0031224	Cellular Component	intrinsic component of membrane	78	1434	0.144268	0.656788	evm.model.ptg000001l.264;evm.model.ptg000001l.919;evm.model.ptg000002l.100;evm.model.ptg000002l.263;evm.model.ptg000002l.319;evm.model.ptg000002l.706;evm.model.ptg000002l.734;evm.model.ptg000002l.763;evm.model.ptg000002l.848;evm.model.ptg000002l.849;evm.model.ptg000003l.27;evm.model.ptg000003l.378;evm.model.ptg000003l.499;evm.model.ptg000003l.651;evm.model.ptg000003l.701;evm.model.ptg000003l.883;…
GO:0031981	Cellular Component	nuclear lumen	7	89	0.14728	0.656788	evm.model.ptg000004l.345;evm.model.ptg000004l.767;evm.model.ptg000005l.1325;evm.model.ptg000017l.1165;evm.model.ptg000019l.58;evm.model.ptg000024l.205;evm.model.ptg000036l.113
GO:0051262	Biological Process	protein tetramerization	1	11	0.436195	0.662564	evm.model.ptg000017l.335
GO:0000226	Biological Process	microtubule cytoskeleton organization	2	29	0.436856	0.662564	evm.model.ptg000003l.57;evm.model.ptg000017l.821
GO:0008168	Molecular Function	methyltransferase activity	8	93	0.136052	0.663816	evm.model.ptg000001l.141;evm.model.ptg000017l.44;evm.model.ptg000017l.462;evm.model.ptg000023l.11;evm.model.ptg000035l.549;evm.model.ptg000037l.3;evm.model.ptg000055l.20;evm.model.ptg000064l.38
GO:0031683	Molecular Function	G-protein beta/gamma-subunit complex binding	3	25	0.154284	0.663816	evm.model.ptg000005l.781;evm.model.ptg000006l.515;evm.model.ptg000017l.610
GO:0004470	Molecular Function	malic enzyme activity	1	3	0.155374	0.663816	evm.model.ptg000011l.551
GO:0004471	Molecular Function	malate dehydrogenase (decarboxylating) (NAD+) activity	1	3	0.155374	0.663816	evm.model.ptg000011l.551
GO:0004649	Molecular Function	poly(ADP-ribose) glycohydrolase activity	1	3	0.155374	0.663816	evm.model.ptg000064l.135
GO:0004814	Molecular Function	arginine-tRNA ligase activity	1	3	0.155374	0.663816	evm.model.ptg000001l.770
GO:0015018	Molecular Function	galactosylgalactosylxylosylprotein 3-beta-glucuronosyltransferase activity	1	3	0.155374	0.663816	evm.model.ptg000035l.35
GO:0015020	Molecular Function	glucuronosyltransferase activity	1	3	0.155374	0.663816	evm.model.ptg000035l.35
GO:0016615	Molecular Function	malate dehydrogenase activity	1	3	0.155374	0.663816	evm.model.ptg000011l.551
GO:0017128	Molecular Function	phospholipid scramblase activity	1	3	0.155374	0.663816	evm.model.ptg000009l.508
GO:0031419	Molecular Function	cobalamin binding	1	3	0.155374	0.663816	evm.model.ptg000064l.38
GO:0051184	Molecular Function	cofactor transporter activity	1	3	0.155374	0.663816	evm.model.ptg000048l.34
GO:0005548	Molecular Function	phospholipid transporter activity	2	13	0.15671	0.663816	evm.model.ptg000009l.508;evm.model.ptg000011l.1120
GO:0044700	Biological Process	single organism signaling	59	1136	0.441744	0.668386	evm.model.ptg000001l.292;evm.model.ptg000001l.919;evm.model.ptg000002l.100;evm.model.ptg000002l.263;evm.model.ptg000002l.319;evm.model.ptg000002l.397;evm.model.ptg000002l.706;evm.model.ptg000002l.763;evm.model.ptg000002l.848;evm.model.ptg000002l.849;evm.model.ptg000003l.16;evm.model.ptg000003l.27;evm.model.ptg000003l.378;evm.model.ptg000003l.499;evm.model.ptg000003l.677;evm.model.ptg000004l.172;e…
GO:0015031	Biological Process	protein transport	7	125	0.450003	0.679269	evm.model.ptg000001l.547;evm.model.ptg000016l.102;evm.model.ptg000017l.807;evm.model.ptg000048l.90;evm.model.ptg000050l.479;evm.model.ptg000051l.16;evm.model.ptg000080l.947
GO:0032446	Biological Process	protein modification by small protein conjugation	2	30	0.454276	0.680879	evm.model.ptg000002l.1148;evm.model.ptg000003l.10
GO:0048731	Biological Process	system development	2	30	0.454276	0.680879	evm.model.ptg000021l.295;evm.model.ptg000023l.60
GO:0051188	Biological Process	cofactor biosynthetic process	2	30	0.454276	0.680879	evm.model.ptg000012l.227;evm.model.ptg000046l.117
GO:0016043	Biological Process	cellular component organization	21	399	0.463026	0.688056	evm.model.ptg000001l.807;evm.model.ptg000001l.919;evm.model.ptg000003l.57;evm.model.ptg000003l.849;evm.model.ptg000004l.767;evm.model.ptg000008l.368;evm.model.ptg000009l.508;evm.model.ptg000011l.1151;evm.model.ptg000012l.546;evm.model.ptg000017l.335;evm.model.ptg000017l.821;evm.model.ptg000019l.252;evm.model.ptg000019l.47;evm.model.ptg000021l.295;evm.model.ptg000023l.60;evm.model.ptg000028l.301;e…
GO:0022008	Biological Process	neurogenesis	1	12	0.464843	0.688056	evm.model.ptg000021l.295
GO:0030182	Biological Process	neuron differentiation	1	12	0.464843	0.688056	evm.model.ptg000021l.295
GO:0048699	Biological Process	generation of neurons	1	12	0.464843	0.688056	evm.model.ptg000021l.295
GO:0051494	Biological Process	negative regulation of cytoskeleton organization	1	12	0.464843	0.688056	evm.model.ptg000028l.793
GO:0009116	Biological Process	nucleoside metabolic process	4	69	0.466657	0.688056	evm.model.ptg000001l.805;evm.model.ptg000002l.464;evm.model.ptg000023l.357;evm.model.ptg000025l.620
GO:1901657	Biological Process	glycosyl compound metabolic process	4	69	0.466657	0.688056	evm.model.ptg000001l.805;evm.model.ptg000002l.464;evm.model.ptg000023l.357;evm.model.ptg000025l.620
GO:0019538	Biological Process	protein metabolic process	79	1538	0.469501	0.688056	evm.model.ptg000001l.246;evm.model.ptg000001l.292;evm.model.ptg000001l.770;evm.model.ptg000002l.1034;evm.model.ptg000002l.1148;evm.model.ptg000002l.1320;evm.model.ptg000002l.1372;evm.model.ptg000002l.200;evm.model.ptg000002l.463;evm.model.ptg000002l.499;evm.model.ptg000002l.500;evm.model.ptg000002l.724;evm.model.ptg000002l.93;evm.model.ptg000003l.10;evm.model.ptg000003l.426;evm.model.ptg000004l.2…
GO:0016568	Biological Process	chromatin modification	2	31	0.471384	0.688056	evm.model.ptg000004l.767;evm.model.ptg000019l.252
GO:0033043	Biological Process	regulation of organelle organization	2	31	0.471384	0.688056	evm.model.ptg000003l.57;evm.model.ptg000028l.793
GO:0071705	Biological Process	nitrogen compound transport	2	31	0.471384	0.688056	evm.model.ptg000003l.838;evm.model.ptg000017l.698
GO:0023052	Biological Process	signaling	59	1146	0.472026	0.688056	evm.model.ptg000001l.292;evm.model.ptg000001l.919;evm.model.ptg000002l.100;evm.model.ptg000002l.263;evm.model.ptg000002l.319;evm.model.ptg000002l.397;evm.model.ptg000002l.706;evm.model.ptg000002l.763;evm.model.ptg000002l.848;evm.model.ptg000002l.849;evm.model.ptg000003l.16;evm.model.ptg000003l.27;evm.model.ptg000003l.378;evm.model.ptg000003l.499;evm.model.ptg000003l.677;evm.model.ptg000004l.172;e…
GO:0045184	Biological Process	establishment of protein localization	7	128	0.475001	0.689238	evm.model.ptg000001l.547;evm.model.ptg000016l.102;evm.model.ptg000017l.807;evm.model.ptg000048l.90;evm.model.ptg000050l.479;evm.model.ptg000051l.16;evm.model.ptg000080l.947
GO:1902589	Biological Process	single-organism organelle organization	7	128	0.475001	0.689238	evm.model.ptg000003l.57;evm.model.ptg000004l.767;evm.model.ptg000017l.821;evm.model.ptg000019l.252;evm.model.ptg000023l.60;evm.model.ptg000028l.793;evm.model.ptg000050l.479
GO:0051260	Biological Process	protein homooligomerization	4	70	0.477896	0.69065	evm.model.ptg000001l.807;evm.model.ptg000003l.849;evm.model.ptg000008l.368;evm.model.ptg000017l.335
GO:0006996	Biological Process	organelle organization	12	226	0.478142	0.69065	evm.model.ptg000001l.919;evm.model.ptg000003l.57;evm.model.ptg000004l.767;evm.model.ptg000012l.546;evm.model.ptg000017l.821;evm.model.ptg000019l.252;evm.model.ptg000019l.47;evm.model.ptg000023l.60;evm.model.ptg000028l.301;evm.model.ptg000028l.793;evm.model.ptg000042l.757;evm.model.ptg000050l.479
GO:0072521	Biological Process	purine-containing compound metabolic process	5	90	0.483651	0.691899	evm.model.ptg000001l.805;evm.model.ptg000002l.464;evm.model.ptg000003l.677;evm.model.ptg000023l.357;evm.model.ptg000025l.620
GO:0007166	Biological Process	cell surface receptor signaling pathway	4	71	0.489045	0.691899	evm.model.ptg000003l.499;evm.model.ptg000005l.517;evm.model.ptg000005l.668;evm.model.ptg000021l.297
GO:0009117	Biological Process	nucleotide metabolic process	7	130	0.491508	0.691899	evm.model.ptg000001l.292;evm.model.ptg000001l.805;evm.model.ptg000002l.464;evm.model.ptg000003l.677;evm.model.ptg000023l.357;evm.model.ptg000025l.620;evm.model.ptg000042l.249
GO:0006887	Biological Process	exocytosis	1	13	0.492041	0.691899	evm.model.ptg000024l.190
GO:0006979	Biological Process	response to oxidative stress	1	13	0.492041	0.691899	evm.model.ptg000025l.807
GO:0019725	Biological Process	cellular homeostasis	1	13	0.492041	0.691899	evm.model.ptg000028l.61
GO:0032940	Biological Process	secretion by cell	1	13	0.492041	0.691899	evm.model.ptg000024l.190
GO:0042398	Biological Process	cellular modified amino acid biosynthetic process	1	13	0.492041	0.691899	evm.model.ptg000011l.910
GO:0043244	Biological Process	regulation of protein complex disassembly	1	13	0.492041	0.691899	evm.model.ptg000028l.793
GO:0046165	Biological Process	alcohol biosynthetic process	1	13	0.492041	0.691899	evm.model.ptg000028l.423
GO:0048584	Biological Process	positive regulation of response to stimulus	1	13	0.492041	0.691899	evm.model.ptg000005l.517
GO:1901617	Biological Process	organic hydroxy compound biosynthetic process	1	13	0.492041	0.691899	evm.model.ptg000028l.423
GO:0007154	Biological Process	cell communication	59	1153	0.493248	0.692068	evm.model.ptg000001l.292;evm.model.ptg000001l.919;evm.model.ptg000002l.100;evm.model.ptg000002l.263;evm.model.ptg000002l.319;evm.model.ptg000002l.397;evm.model.ptg000002l.706;evm.model.ptg000002l.763;evm.model.ptg000002l.848;evm.model.ptg000002l.849;evm.model.ptg000003l.16;evm.model.ptg000003l.27;evm.model.ptg000003l.378;evm.model.ptg000003l.499;evm.model.ptg000003l.677;evm.model.ptg000004l.172;e…
GO:0044425	Cellular Component	membrane part	84	1563	0.16053	0.695789	evm.model.ptg000001l.264;evm.model.ptg000001l.547;evm.model.ptg000001l.919;evm.model.ptg000002l.100;evm.model.ptg000002l.263;evm.model.ptg000002l.319;evm.model.ptg000002l.706;evm.model.ptg000002l.734;evm.model.ptg000002l.763;evm.model.ptg000002l.848;evm.model.ptg000002l.849;evm.model.ptg000003l.27;evm.model.ptg000003l.378;evm.model.ptg000003l.499;evm.model.ptg000003l.651;evm.model.ptg000003l.701;…
GO:0005791	Cellular Component	rough endoplasmic reticulum	1	4	0.183178	0.695789	evm.model.ptg000048l.90
GO:0008290	Cellular Component	F-actin capping protein complex	1	4	0.183178	0.695789	evm.model.ptg000028l.793
GO:0030867	Cellular Component	rough endoplasmic reticulum membrane	1	4	0.183178	0.695789	evm.model.ptg000048l.90
GO:0033588	Cellular Component	Elongator holoenzyme complex	1	4	0.183178	0.695789	evm.model.ptg000025l.29
GO:0016021	Cellular Component	integral component of membrane	76	1421	0.197013	0.695789	evm.model.ptg000001l.264;evm.model.ptg000001l.919;evm.model.ptg000002l.100;evm.model.ptg000002l.263;evm.model.ptg000002l.319;evm.model.ptg000002l.706;evm.model.ptg000002l.734;evm.model.ptg000002l.763;evm.model.ptg000002l.848;evm.model.ptg000002l.849;evm.model.ptg000003l.27;evm.model.ptg000003l.378;evm.model.ptg000003l.499;evm.model.ptg000003l.651;evm.model.ptg000003l.701;evm.model.ptg000003l.883;…
GO:0005778	Cellular Component	peroxisomal membrane	1	5	0.223496	0.695789	evm.model.ptg000050l.479
GO:0005779	Cellular Component	integral component of peroxisomal membrane	1	5	0.223496	0.695789	evm.model.ptg000050l.479
GO:0005929	Cellular Component	cilium	1	5	0.223496	0.695789	evm.model.ptg000008l.585
GO:0030018	Cellular Component	Z disc	1	5	0.223496	0.695789	evm.model.ptg000020l.138
GO:0031231	Cellular Component	intrinsic component of peroxisomal membrane	1	5	0.223496	0.695789	evm.model.ptg000050l.479
GO:0031674	Cellular Component	I band	1	5	0.223496	0.695789	evm.model.ptg000020l.138
GO:0031903	Cellular Component	microbody membrane	1	5	0.223496	0.695789	evm.model.ptg000050l.479
GO:0044438	Cellular Component	microbody part	1	5	0.223496	0.695789	evm.model.ptg000050l.479
GO:0044439	Cellular Component	peroxisomal part	1	5	0.223496	0.695789	evm.model.ptg000050l.479
GO:0048500	Cellular Component	signal recognition particle	1	5	0.223496	0.695789	evm.model.ptg000080l.947
GO:0008757	Molecular Function	S-adenosylmethionine-dependent methyltransferase activity	3	26	0.167762	0.702738	evm.model.ptg000001l.141;evm.model.ptg000037l.3;evm.model.ptg000055l.20
GO:0044248	Biological Process	cellular catabolic process	5	92	0.50325	0.704551	evm.model.ptg000001l.828;evm.model.ptg000006l.56;evm.model.ptg000006l.739;evm.model.ptg000009l.301;evm.model.ptg000051l.342
GO:0006753	Biological Process	nucleoside phosphate metabolic process	7	132	0.507861	0.706375	evm.model.ptg000001l.292;evm.model.ptg000001l.805;evm.model.ptg000002l.464;evm.model.ptg000003l.677;evm.model.ptg000023l.357;evm.model.ptg000025l.620;evm.model.ptg000042l.249
GO:0051716	Biological Process	cellular response to stimulus	61	1199	0.513069	0.706375	evm.model.ptg000001l.292;evm.model.ptg000001l.919;evm.model.ptg000002l.100;evm.model.ptg000002l.263;evm.model.ptg000002l.319;evm.model.ptg000002l.397;evm.model.ptg000002l.706;evm.model.ptg000002l.763;evm.model.ptg000002l.848;evm.model.ptg000002l.849;evm.model.ptg000003l.16;evm.model.ptg000003l.27;evm.model.ptg000003l.378;evm.model.ptg000003l.499;evm.model.ptg000003l.677;evm.model.ptg000004l.172;e…
GO:0016310	Biological Process	phosphorylation	33	647	0.514959	0.706375	evm.model.ptg000001l.292;evm.model.ptg000001l.805;evm.model.ptg000002l.463;evm.model.ptg000002l.464;evm.model.ptg000002l.499;evm.model.ptg000002l.500;evm.model.ptg000002l.724;evm.model.ptg000002l.93;evm.model.ptg000003l.426;evm.model.ptg000004l.220;evm.model.ptg000005l.595;evm.model.ptg000006l.725;evm.model.ptg000008l.5;evm.model.ptg000013l.649;evm.model.ptg000014l.242;evm.model.ptg000015l.67;evm…
GO:0006793	Biological Process	phosphorus metabolic process	47	924	0.516975	0.706375	evm.model.ptg000001l.292;evm.model.ptg000001l.805;evm.model.ptg000002l.1034;evm.model.ptg000002l.463;evm.model.ptg000002l.464;evm.model.ptg000002l.499;evm.model.ptg000002l.500;evm.model.ptg000002l.724;evm.model.ptg000002l.93;evm.model.ptg000003l.426;evm.model.ptg000003l.677;evm.model.ptg000004l.220;evm.model.ptg000005l.430;evm.model.ptg000005l.595;evm.model.ptg000006l.725;evm.model.ptg000008l.5;e…
GO:0006796	Biological Process	phosphate-containing compound metabolic process	47	924	0.516975	0.706375	evm.model.ptg000001l.292;evm.model.ptg000001l.805;evm.model.ptg000002l.1034;evm.model.ptg000002l.463;evm.model.ptg000002l.464;evm.model.ptg000002l.499;evm.model.ptg000002l.500;evm.model.ptg000002l.724;evm.model.ptg000002l.93;evm.model.ptg000003l.426;evm.model.ptg000003l.677;evm.model.ptg000004l.220;evm.model.ptg000005l.430;evm.model.ptg000005l.595;evm.model.ptg000006l.725;evm.model.ptg000008l.5;e…
GO:0006913	Biological Process	nucleocytoplasmic transport	1	14	0.517861	0.706375	evm.model.ptg000051l.16
GO:0010639	Biological Process	negative regulation of organelle organization	1	14	0.517861	0.706375	evm.model.ptg000028l.793
GO:0030030	Biological Process	cell projection organization	1	14	0.517861	0.706375	evm.model.ptg000021l.295
GO:0043087	Biological Process	regulation of GTPase activity	1	14	0.517861	0.706375	evm.model.ptg000058l.91
GO:0051129	Biological Process	negative regulation of cellular component organization	1	14	0.517861	0.706375	evm.model.ptg000028l.793
GO:0051169	Biological Process	nuclear transport	1	14	0.517861	0.706375	evm.model.ptg000051l.16
GO:2000026	Biological Process	regulation of multicellular organismal development	1	14	0.517861	0.706375	evm.model.ptg000023l.60
GO:0006790	Biological Process	sulfur compound metabolic process	2	34	0.520716	0.708013	evm.model.ptg000006l.56;evm.model.ptg000064l.38
GO:0006325	Biological Process	chromatin organization	3	54	0.521284	0.708013	evm.model.ptg000004l.767;evm.model.ptg000019l.252;evm.model.ptg000042l.757
GO:0008104	Biological Process	protein localization	7	134	0.524035	0.710234	evm.model.ptg000001l.547;evm.model.ptg000016l.102;evm.model.ptg000017l.807;evm.model.ptg000048l.90;evm.model.ptg000050l.479;evm.model.ptg000051l.16;evm.model.ptg000080l.947
GO:0031090	Cellular Component	organelle membrane	10	156	0.238336	0.728248	evm.model.ptg000001l.140;evm.model.ptg000001l.547;evm.model.ptg000002l.741;evm.model.ptg000009l.332;evm.model.ptg000013l.253;evm.model.ptg000017l.698;evm.model.ptg000023l.48;evm.model.ptg000047l.130;evm.model.ptg000048l.90;evm.model.ptg000050l.479
GO:0071702	Biological Process	organic substance transport	10	196	0.539678	0.728884	evm.model.ptg000001l.547;evm.model.ptg000002l.741;evm.model.ptg000011l.1120;evm.model.ptg000016l.102;evm.model.ptg000017l.698;evm.model.ptg000017l.807;evm.model.ptg000048l.90;evm.model.ptg000050l.479;evm.model.ptg000051l.16;evm.model.ptg000080l.947
GO:0015931	Biological Process	nucleobase-containing compound transport	1	15	0.542372	0.728884	evm.model.ptg000017l.698
GO:0033013	Biological Process	tetrapyrrole metabolic process	1	15	0.542372	0.728884	evm.model.ptg000012l.227
GO:0043647	Biological Process	inositol phosphate metabolic process	1	15	0.542372	0.728884	evm.model.ptg000028l.423
GO:0051649	Biological Process	establishment of localization in cell	9	177	0.546619	0.733045	evm.model.ptg000001l.547;evm.model.ptg000002l.741;evm.model.ptg000017l.821;evm.model.ptg000023l.48;evm.model.ptg000024l.190;evm.model.ptg000048l.90;evm.model.ptg000050l.479;evm.model.ptg000051l.16;evm.model.ptg000080l.947
GO:0016741	Molecular Function	transferase activity, transferring one-carbon groups	8	100	0.180846	0.749219	evm.model.ptg000001l.141;evm.model.ptg000017l.44;evm.model.ptg000017l.462;evm.model.ptg000023l.11;evm.model.ptg000035l.549;evm.model.ptg000037l.3;evm.model.ptg000055l.20;evm.model.ptg000064l.38
GO:0051259	Biological Process	protein oligomerization	4	78	0.564039	0.75222	evm.model.ptg000001l.807;evm.model.ptg000003l.849;evm.model.ptg000008l.368;evm.model.ptg000017l.335
GO:0003008	Biological Process	system process	1	16	0.565641	0.75222	evm.model.ptg000042l.18
GO:0006310	Biological Process	DNA recombination	1	16	0.565641	0.75222	evm.model.ptg000013l.227
GO:0007399	Biological Process	nervous system development	1	16	0.565641	0.75222	evm.model.ptg000021l.295
GO:0006575	Biological Process	cellular modified amino acid metabolic process	2	37	0.566883	0.752301	evm.model.ptg000006l.56;evm.model.ptg000011l.910
GO:0006461	Biological Process	protein complex assembly	8	161	0.576234	0.761537	evm.model.ptg000001l.807;evm.model.ptg000001l.919;evm.model.ptg000003l.849;evm.model.ptg000008l.368;evm.model.ptg000017l.335;evm.model.ptg000019l.47;evm.model.ptg000028l.301;evm.model.ptg000028l.793
GO:0070271	Biological Process	protein complex biogenesis	8	161	0.576234	0.761537	evm.model.ptg000001l.807;evm.model.ptg000001l.919;evm.model.ptg000003l.849;evm.model.ptg000008l.368;evm.model.ptg000017l.335;evm.model.ptg000019l.47;evm.model.ptg000028l.301;evm.model.ptg000028l.793
GO:0009893	Biological Process	positive regulation of metabolic process	2	38	0.581545	0.76405	evm.model.ptg000004l.416;evm.model.ptg000008l.74
GO:0007005	Biological Process	mitochondrion organization	1	17	0.587731	0.76405	evm.model.ptg000019l.47
GO:0016485	Biological Process	protein processing	1	17	0.587731	0.76405	evm.model.ptg000008l.74
GO:0032984	Biological Process	macromolecular complex disassembly	1	17	0.587731	0.76405	evm.model.ptg000028l.793
GO:0042325	Biological Process	regulation of phosphorylation	1	17	0.587731	0.76405	evm.model.ptg000014l.242
GO:0043241	Biological Process	protein complex disassembly	1	17	0.587731	0.76405	evm.model.ptg000028l.793
GO:0043624	Biological Process	cellular protein complex disassembly	1	17	0.587731	0.76405	evm.model.ptg000028l.793
GO:0052652	Biological Process	cyclic purine nucleotide metabolic process	1	17	0.587731	0.76405	evm.model.ptg000003l.677
GO:0046907	Biological Process	intracellular transport	8	163	0.590465	0.766041	evm.model.ptg000001l.547;evm.model.ptg000002l.741;evm.model.ptg000017l.821;evm.model.ptg000023l.48;evm.model.ptg000048l.90;evm.model.ptg000050l.479;evm.model.ptg000051l.16;evm.model.ptg000080l.947
GO:0006366	Biological Process	transcription from RNA polymerase II promoter	3	60	0.593548	0.768475	evm.model.ptg000004l.345;evm.model.ptg000017l.1165;evm.model.ptg000036l.113
GO:0019751	Biological Process	polyol metabolic process	1	18	0.608701	0.768566	evm.model.ptg000028l.423
GO:0022411	Biological Process	cellular component disassembly	1	18	0.608701	0.768566	evm.model.ptg000028l.793
GO:0042592	Biological Process	homeostatic process	1	18	0.608701	0.768566	evm.model.ptg000028l.61
GO:0045893	Biological Process	positive regulation of transcription, DNA-templated	1	18	0.608701	0.768566	evm.model.ptg000004l.416
GO:0051254	Biological Process	positive regulation of RNA metabolic process	1	18	0.608701	0.768566	evm.model.ptg000004l.416
GO:1902680	Biological Process	positive regulation of RNA biosynthetic process	1	18	0.608701	0.768566	evm.model.ptg000004l.416
GO:1903508	Biological Process	positive regulation of nucleic acid-templated transcription	1	18	0.608701	0.768566	evm.model.ptg000004l.416
GO:0051641	Biological Process	cellular localization	9	187	0.613959	0.768566	evm.model.ptg000001l.547;evm.model.ptg000002l.741;evm.model.ptg000017l.821;evm.model.ptg000023l.48;evm.model.ptg000024l.190;evm.model.ptg000048l.90;evm.model.ptg000050l.479;evm.model.ptg000051l.16;evm.model.ptg000080l.947
GO:0044265	Biological Process	cellular macromolecule catabolic process	3	62	0.616015	0.768566	evm.model.ptg000001l.828;evm.model.ptg000006l.739;evm.model.ptg000051l.342
GO:0055086	Biological Process	nucleobase-containing small molecule metabolic process	7	146	0.616252	0.768566	evm.model.ptg000001l.292;evm.model.ptg000001l.805;evm.model.ptg000002l.464;evm.model.ptg000003l.677;evm.model.ptg000023l.357;evm.model.ptg000025l.620;evm.model.ptg000042l.249
GO:0006886	Biological Process	intracellular protein transport	5	105	0.622194	0.768566	evm.model.ptg000001l.547;evm.model.ptg000048l.90;evm.model.ptg000050l.479;evm.model.ptg000051l.16;evm.model.ptg000080l.947
GO:0048583	Biological Process	regulation of response to stimulus	5	105	0.622194	0.768566	evm.model.ptg000005l.517;evm.model.ptg000017l.167;evm.model.ptg000025l.268;evm.model.ptg000025l.807;evm.model.ptg000086l.13
GO:0007010	Biological Process	cytoskeleton organization	4	84	0.623269	0.768566	evm.model.ptg000003l.57;evm.model.ptg000017l.821;evm.model.ptg000023l.60;evm.model.ptg000028l.793
GO:0030029	Biological Process	actin filament-based process	2	41	0.623327	0.768566	evm.model.ptg000023l.60;evm.model.ptg000028l.793
GO:0030036	Biological Process	actin cytoskeleton organization	2	41	0.623327	0.768566	evm.model.ptg000023l.60;evm.model.ptg000028l.793
GO:0051128	Biological Process	regulation of cellular component organization	2	41	0.623327	0.768566	evm.model.ptg000003l.57;evm.model.ptg000028l.793
GO:0008064	Biological Process	regulation of actin polymerization or depolymerization	1	19	0.628608	0.768566	evm.model.ptg000028l.793
GO:0008154	Biological Process	actin polymerization or depolymerization	1	19	0.628608	0.768566	evm.model.ptg000028l.793
GO:0030041	Biological Process	actin filament polymerization	1	19	0.628608	0.768566	evm.model.ptg000028l.793
GO:0030832	Biological Process	regulation of actin filament length	1	19	0.628608	0.768566	evm.model.ptg000028l.793
GO:0030833	Biological Process	regulation of actin filament polymerization	1	19	0.628608	0.768566	evm.model.ptg000028l.793
GO:0032271	Biological Process	regulation of protein polymerization	1	19	0.628608	0.768566	evm.model.ptg000028l.793
GO:0032535	Biological Process	regulation of cellular component size	1	19	0.628608	0.768566	evm.model.ptg000028l.793
GO:0032956	Biological Process	regulation of actin cytoskeleton organization	1	19	0.628608	0.768566	evm.model.ptg000028l.793
GO:0032970	Biological Process	regulation of actin filament-based process	1	19	0.628608	0.768566	evm.model.ptg000028l.793
GO:0043254	Biological Process	regulation of protein complex assembly	1	19	0.628608	0.768566	evm.model.ptg000028l.793
GO:0045935	Biological Process	positive regulation of nucleobase-containing compound metabolic process	1	19	0.628608	0.768566	evm.model.ptg000004l.416
GO:0046903	Biological Process	secretion	1	19	0.628608	0.768566	evm.model.ptg000024l.190
GO:0051604	Biological Process	protein maturation	1	19	0.628608	0.768566	evm.model.ptg000008l.74
GO:0005875	Cellular Component	microtubule associated complex	2	20	0.258854	0.776562	evm.model.ptg000023l.359;evm.model.ptg000028l.484
GO:0007265	Biological Process	Ras protein signal transduction	1	20	0.647505	0.777511	evm.model.ptg000086l.13
GO:0019318	Biological Process	hexose metabolic process	1	20	0.647505	0.777511	evm.model.ptg000061l.30
GO:0032011	Biological Process	ARF protein signal transduction	1	20	0.647505	0.777511	evm.model.ptg000086l.13
GO:0032012	Biological Process	regulation of ARF protein signal transduction	1	20	0.647505	0.777511	evm.model.ptg000086l.13
GO:0044087	Biological Process	regulation of cellular component biogenesis	1	20	0.647505	0.777511	evm.model.ptg000028l.793
GO:0046578	Biological Process	regulation of Ras protein signal transduction	1	20	0.647505	0.777511	evm.model.ptg000086l.13
GO:0050793	Biological Process	regulation of developmental process	1	20	0.647505	0.777511	evm.model.ptg000023l.60
GO:0048518	Biological Process	positive regulation of biological process	3	65	0.648118	0.777511	evm.model.ptg000004l.416;evm.model.ptg000005l.517;evm.model.ptg000008l.74
GO:0006818	Biological Process	hydrogen transport	2	43	0.64935	0.777511	evm.model.ptg000025l.627;evm.model.ptg000042l.343
GO:0015992	Biological Process	proton transport	2	43	0.64935	0.777511	evm.model.ptg000025l.627;evm.model.ptg000042l.343
GO:1902600	Biological Process	hydrogen ion transmembrane transport	2	43	0.64935	0.777511	evm.model.ptg000025l.627;evm.model.ptg000042l.343
GO:0034622	Biological Process	cellular macromolecular complex assembly	4	87	0.650913	0.77792	evm.model.ptg000001l.919;evm.model.ptg000019l.47;evm.model.ptg000028l.301;evm.model.ptg000028l.793
GO:0044428	Cellular Component	nuclear part	8	126	0.280711	0.781233	evm.model.ptg000004l.345;evm.model.ptg000004l.767;evm.model.ptg000005l.1325;evm.model.ptg000017l.1165;evm.model.ptg000019l.58;evm.model.ptg000024l.205;evm.model.ptg000036l.113;evm.model.ptg000052l.83
GO:0043226	Cellular Component	organelle	47	883	0.295147	0.781233	evm.model.ptg000001l.140;evm.model.ptg000001l.219;evm.model.ptg000001l.282;evm.model.ptg000001l.547;evm.model.ptg000001l.846;evm.model.ptg000002l.741;evm.model.ptg000003l.464;evm.model.ptg000004l.260;evm.model.ptg000004l.345;evm.model.ptg000004l.416;evm.model.ptg000004l.490;evm.model.ptg000004l.767;evm.model.ptg000005l.1325;evm.model.ptg000006l.116;evm.model.ptg000006l.538;evm.model.ptg000008l.58…
GO:0033177	Cellular Component	proton-transporting two-sector ATPase complex, proton-transporting domain	2	22	0.296134	0.781233	evm.model.ptg000025l.627;evm.model.ptg000042l.343
GO:0005783	Cellular Component	endoplasmic reticulum	4	56	0.297504	0.781233	evm.model.ptg000009l.332;evm.model.ptg000023l.48;evm.model.ptg000047l.130;evm.model.ptg000048l.90
GO:0000313	Cellular Component	organellar ribosome	1	7	0.298289	0.781233	evm.model.ptg000001l.282
GO:0005761	Cellular Component	mitochondrial ribosome	1	7	0.298289	0.781233	evm.model.ptg000001l.282
GO:0033179	Cellular Component	proton-transporting V-type ATPase, V0 domain	1	7	0.298289	0.781233	evm.model.ptg000025l.627
GO:0044391	Cellular Component	ribosomal subunit	1	7	0.298289	0.781233	evm.model.ptg000001l.282
GO:0012507	Cellular Component	ER to Golgi transport vesicle membrane	1	8	0.332953	0.78525	evm.model.ptg000001l.547
GO:0030127	Cellular Component	COPII vesicle coat	1	8	0.332953	0.78525	evm.model.ptg000001l.547
GO:0030134	Cellular Component	ER to Golgi transport vesicle	1	8	0.332953	0.78525	evm.model.ptg000001l.547
GO:0031985	Cellular Component	Golgi cisterna	1	8	0.332953	0.78525	evm.model.ptg000013l.253
GO:0032580	Cellular Component	Golgi cisterna membrane	1	8	0.332953	0.78525	evm.model.ptg000013l.253
GO:0042995	Cellular Component	cell projection	1	8	0.332953	0.78525	evm.model.ptg000008l.585
GO:0000139	Cellular Component	Golgi membrane	2	24	0.333136	0.78525	evm.model.ptg000013l.253;evm.model.ptg000017l.698
GO:0043229	Cellular Component	intracellular organelle	46	878	0.342153	0.786885	evm.model.ptg000001l.140;evm.model.ptg000001l.219;evm.model.ptg000001l.282;evm.model.ptg000001l.547;evm.model.ptg000001l.846;evm.model.ptg000002l.741;evm.model.ptg000003l.464;evm.model.ptg000004l.260;evm.model.ptg000004l.345;evm.model.ptg000004l.416;evm.model.ptg000004l.490;evm.model.ptg000004l.767;evm.model.ptg000005l.1325;evm.model.ptg000006l.116;evm.model.ptg000006l.538;evm.model.ptg000009l.33…
GO:0044422	Cellular Component	organelle part	26	486	0.356602	0.786885	evm.model.ptg000001l.140;evm.model.ptg000001l.282;evm.model.ptg000001l.547;evm.model.ptg000002l.741;evm.model.ptg000004l.345;evm.model.ptg000004l.767;evm.model.ptg000005l.1325;evm.model.ptg000006l.116;evm.model.ptg000009l.332;evm.model.ptg000013l.253;evm.model.ptg000017l.1165;evm.model.ptg000017l.698;evm.model.ptg000019l.243;evm.model.ptg000019l.58;evm.model.ptg000020l.138;evm.model.ptg000023l.35…
GO:0012505	Cellular Component	endomembrane system	7	119	0.371309	0.786885	evm.model.ptg000001l.547;evm.model.ptg000009l.332;evm.model.ptg000013l.253;evm.model.ptg000017l.698;evm.model.ptg000023l.48;evm.model.ptg000047l.130;evm.model.ptg000048l.90
GO:0000145	Cellular Component	exocyst	1	10	0.397255	0.786885	evm.model.ptg000024l.190
GO:0005777	Cellular Component	peroxisome	1	10	0.397255	0.786885	evm.model.ptg000050l.479
GO:0005795	Cellular Component	Golgi stack	1	10	0.397255	0.786885	evm.model.ptg000013l.253
GO:0005938	Cellular Component	cell cortex	1	10	0.397255	0.786885	evm.model.ptg000024l.190
GO:0042579	Cellular Component	microbody	1	10	0.397255	0.786885	evm.model.ptg000050l.479
GO:0044448	Cellular Component	cell cortex part	1	10	0.397255	0.786885	evm.model.ptg000024l.190
GO:0099568	Cellular Component	cytoplasmic region	1	10	0.397255	0.786885	evm.model.ptg000024l.190
GO:1902494	Cellular Component	catalytic complex	6	103	0.398182	0.786885	evm.model.ptg000004l.767;evm.model.ptg000005l.1325;evm.model.ptg000023l.359;evm.model.ptg000024l.205;evm.model.ptg000047l.130;evm.model.ptg000055l.20
GO:0044446	Cellular Component	intracellular organelle part	25	478	0.407069	0.786885	evm.model.ptg000001l.140;evm.model.ptg000001l.282;evm.model.ptg000001l.547;evm.model.ptg000002l.741;evm.model.ptg000004l.345;evm.model.ptg000004l.767;evm.model.ptg000005l.1325;evm.model.ptg000006l.116;evm.model.ptg000009l.332;evm.model.ptg000013l.253;evm.model.ptg000017l.1165;evm.model.ptg000017l.698;evm.model.ptg000019l.243;evm.model.ptg000019l.58;evm.model.ptg000023l.359;evm.model.ptg000023l.48…
GO:0016020	Cellular Component	membrane	121	2414	0.409065	0.786885	evm.model.ptg000001l.140;evm.model.ptg000001l.264;evm.model.ptg000001l.547;evm.model.ptg000001l.910;evm.model.ptg000001l.919;evm.model.ptg000001l.92;evm.model.ptg000002l.100;evm.model.ptg000002l.1093;evm.model.ptg000002l.263;evm.model.ptg000002l.319;evm.model.ptg000002l.369;evm.model.ptg000002l.386;evm.model.ptg000002l.499;evm.model.ptg000002l.500;evm.model.ptg000002l.676;evm.model.ptg000002l.704…
GO:0005840	Cellular Component	ribosome	6	105	0.416157	0.786885	evm.model.ptg000001l.282;evm.model.ptg000004l.490;evm.model.ptg000017l.296;evm.model.ptg000020l.224;evm.model.ptg000028l.559;evm.model.ptg000042l.903
GO:0031012	Cellular Component	extracellular matrix	2	29	0.422666	0.786885	evm.model.ptg000005l.1037;evm.model.ptg000035l.13
GO:0005759	Cellular Component	mitochondrial matrix	1	11	0.427054	0.786885	evm.model.ptg000001l.282
GO:0005882	Cellular Component	intermediate filament	1	11	0.427054	0.786885	evm.model.ptg000019l.243
GO:0045111	Cellular Component	intermediate filament cytoskeleton	1	11	0.427054	0.786885	evm.model.ptg000019l.243
GO:0098805	Cellular Component	whole membrane	3	49	0.43784	0.786885	evm.model.ptg000001l.140;evm.model.ptg000001l.547;evm.model.ptg000050l.479
GO:0033176	Cellular Component	proton-transporting V-type ATPase complex	1	12	0.455389	0.786885	evm.model.ptg000025l.627
GO:0016469	Cellular Component	proton-transporting two-sector ATPase complex	2	31	0.456772	0.786885	evm.model.ptg000025l.627;evm.model.ptg000042l.343
GO:0005622	Cellular Component	intracellular	55	1094	0.45885	0.786885	evm.model.ptg000001l.140;evm.model.ptg000001l.219;evm.model.ptg000001l.282;evm.model.ptg000001l.547;evm.model.ptg000001l.770;evm.model.ptg000001l.846;evm.model.ptg000002l.741;evm.model.ptg000003l.464;evm.model.ptg000004l.260;evm.model.ptg000004l.345;evm.model.ptg000004l.416;evm.model.ptg000004l.490;evm.model.ptg000004l.767;evm.model.ptg000005l.1325;evm.model.ptg000006l.116;evm.model.ptg000006l.53…
GO:0044424	Cellular Component	intracellular part	55	1094	0.45885	0.786885	evm.model.ptg000001l.140;evm.model.ptg000001l.219;evm.model.ptg000001l.282;evm.model.ptg000001l.547;evm.model.ptg000001l.770;evm.model.ptg000001l.846;evm.model.ptg000002l.741;evm.model.ptg000003l.464;evm.model.ptg000004l.260;evm.model.ptg000004l.345;evm.model.ptg000004l.416;evm.model.ptg000004l.490;evm.model.ptg000004l.767;evm.model.ptg000005l.1325;evm.model.ptg000006l.116;evm.model.ptg000006l.53…
GO:0005623	Cellular Component	cell	59	1177	0.466086	0.786885	evm.model.ptg000001l.140;evm.model.ptg000001l.219;evm.model.ptg000001l.282;evm.model.ptg000001l.547;evm.model.ptg000001l.770;evm.model.ptg000001l.846;evm.model.ptg000002l.741;evm.model.ptg000003l.464;evm.model.ptg000003l.677;evm.model.ptg000004l.260;evm.model.ptg000004l.345;evm.model.ptg000004l.416;evm.model.ptg000004l.490;evm.model.ptg000004l.767;evm.model.ptg000005l.1325;evm.model.ptg000006l.11…
GO:0044464	Cellular Component	cell part	59	1177	0.466086	0.786885	evm.model.ptg000001l.140;evm.model.ptg000001l.219;evm.model.ptg000001l.282;evm.model.ptg000001l.547;evm.model.ptg000001l.770;evm.model.ptg000001l.846;evm.model.ptg000002l.741;evm.model.ptg000003l.464;evm.model.ptg000003l.677;evm.model.ptg000004l.260;evm.model.ptg000004l.345;evm.model.ptg000004l.416;evm.model.ptg000004l.490;evm.model.ptg000004l.767;evm.model.ptg000005l.1325;evm.model.ptg000006l.11…
GO:0030658	Cellular Component	transport vesicle membrane	1	13	0.482329	0.786885	evm.model.ptg000001l.547
GO:0031984	Cellular Component	organelle subcompartment	1	13	0.482329	0.786885	evm.model.ptg000013l.253
GO:0098791	Cellular Component	Golgi subcompartment	1	13	0.482329	0.786885	evm.model.ptg000013l.253
GO:0099512	Cellular Component	supramolecular fiber	1	13	0.482329	0.786885	evm.model.ptg000019l.243
GO:0099513	Cellular Component	polymeric cytoskeletal fiber	1	13	0.482329	0.786885	evm.model.ptg000019l.243
GO:0044431	Cellular Component	Golgi apparatus part	2	33	0.489697	0.786885	evm.model.ptg000013l.253;evm.model.ptg000017l.698
GO:0044444	Cellular Component	cytoplasmic part	20	396	0.490811	0.786885	evm.model.ptg000001l.140;evm.model.ptg000001l.282;evm.model.ptg000001l.547;evm.model.ptg000002l.741;evm.model.ptg000004l.490;evm.model.ptg000009l.332;evm.model.ptg000013l.253;evm.model.ptg000017l.296;evm.model.ptg000017l.698;evm.model.ptg000020l.138;evm.model.ptg000020l.224;evm.model.ptg000023l.48;evm.model.ptg000024l.190;evm.model.ptg000028l.559;evm.model.ptg000042l.903;evm.model.ptg000047l.130;…
GO:0005794	Cellular Component	Golgi apparatus	2	34	0.505688	0.786885	evm.model.ptg000013l.253;evm.model.ptg000017l.698
GO:0016591	Cellular Component	DNA-directed RNA polymerase II, holoenzyme	1	14	0.507944	0.786885	evm.model.ptg000024l.205
GO:0030133	Cellular Component	transport vesicle	1	14	0.507944	0.786885	evm.model.ptg000001l.547
GO:0030529	Cellular Component	intracellular ribonucleoprotein complex	7	136	0.510283	0.786885	evm.model.ptg000001l.282;evm.model.ptg000004l.490;evm.model.ptg000017l.296;evm.model.ptg000020l.224;evm.model.ptg000028l.559;evm.model.ptg000042l.903;evm.model.ptg000080l.947
GO:1990904	Cellular Component	ribonucleoprotein complex	7	136	0.510283	0.786885	evm.model.ptg000001l.282;evm.model.ptg000004l.490;evm.model.ptg000017l.296;evm.model.ptg000020l.224;evm.model.ptg000028l.559;evm.model.ptg000042l.903;evm.model.ptg000080l.947
GO:0050896	Biological Process	response to stimulus	63	1291	0.661698	0.789328	evm.model.ptg000001l.292;evm.model.ptg000001l.919;evm.model.ptg000002l.100;evm.model.ptg000002l.263;evm.model.ptg000002l.319;evm.model.ptg000002l.397;evm.model.ptg000002l.706;evm.model.ptg000002l.763;evm.model.ptg000002l.848;evm.model.ptg000002l.849;evm.model.ptg000003l.16;evm.model.ptg000003l.27;evm.model.ptg000003l.378;evm.model.ptg000003l.499;evm.model.ptg000003l.677;evm.model.ptg000004l.172;e…
GO:0030286	Cellular Component	dynein complex	1	15	0.532298	0.790083	evm.model.ptg000023l.359
GO:0005741	Cellular Component	mitochondrial outer membrane	1	16	0.555452	0.790083	evm.model.ptg000001l.140
GO:0012506	Cellular Component	vesicle membrane	1	16	0.555452	0.790083	evm.model.ptg000001l.547
GO:0030120	Cellular Component	vesicle coat	1	16	0.555452	0.790083	evm.model.ptg000001l.547
GO:0030135	Cellular Component	coated vesicle	1	16	0.555452	0.790083	evm.model.ptg000001l.547
GO:0030659	Cellular Component	cytoplasmic vesicle membrane	1	16	0.555452	0.790083	evm.model.ptg000001l.547
GO:0030662	Cellular Component	coated vesicle membrane	1	16	0.555452	0.790083	evm.model.ptg000001l.547
GO:0031968	Cellular Component	organelle outer membrane	1	16	0.555452	0.790083	evm.model.ptg000001l.140
GO:0044433	Cellular Component	cytoplasmic vesicle part	1	16	0.555452	0.790083	evm.model.ptg000001l.547
GO:0065003	Biological Process	macromolecular complex assembly	8	174	0.664309	0.790962	evm.model.ptg000001l.807;evm.model.ptg000001l.919;evm.model.ptg000003l.849;evm.model.ptg000008l.368;evm.model.ptg000017l.335;evm.model.ptg000019l.47;evm.model.ptg000028l.301;evm.model.ptg000028l.793
GO:0004045	Molecular Function	aminoacyl-tRNA hydrolase activity	1	4	0.201611	0.791742	evm.model.ptg000061l.76
GO:0004185	Molecular Function	serine-type carboxypeptidase activity	1	4	0.201611	0.791742	evm.model.ptg000011l.884
GO:0008140	Molecular Function	cAMP response element binding protein binding	1	4	0.201611	0.791742	evm.model.ptg000017l.335
GO:0030551	Molecular Function	cyclic nucleotide binding	1	4	0.201611	0.791742	evm.model.ptg000042l.18
GO:0030553	Molecular Function	cGMP binding	1	4	0.201611	0.791742	evm.model.ptg000042l.18
GO:0009057	Biological Process	macromolecule catabolic process	3	67	0.66844	0.791867	evm.model.ptg000001l.828;evm.model.ptg000006l.739;evm.model.ptg000051l.342
GO:0006486	Biological Process	protein glycosylation	4	90	0.677181	0.791867	evm.model.ptg000005l.451;evm.model.ptg000006l.475;evm.model.ptg000025l.478;evm.model.ptg000028l.249
GO:0009101	Biological Process	glycoprotein biosynthetic process	4	90	0.677181	0.791867	evm.model.ptg000005l.451;evm.model.ptg000006l.475;evm.model.ptg000025l.478;evm.model.ptg000028l.249
GO:0043413	Biological Process	macromolecule glycosylation	4	90	0.677181	0.791867	evm.model.ptg000005l.451;evm.model.ptg000006l.475;evm.model.ptg000025l.478;evm.model.ptg000028l.249
GO:0070085	Biological Process	glycosylation	4	90	0.677181	0.791867	evm.model.ptg000005l.451;evm.model.ptg000006l.475;evm.model.ptg000025l.478;evm.model.ptg000028l.249
GO:0005996	Biological Process	monosaccharide metabolic process	1	22	0.682472	0.791867	evm.model.ptg000061l.30
GO:0009891	Biological Process	positive regulation of biosynthetic process	1	22	0.682472	0.791867	evm.model.ptg000004l.416
GO:0010557	Biological Process	positive regulation of macromolecule biosynthetic process	1	22	0.682472	0.791867	evm.model.ptg000004l.416
GO:0010628	Biological Process	positive regulation of gene expression	1	22	0.682472	0.791867	evm.model.ptg000004l.416
GO:0031328	Biological Process	positive regulation of cellular biosynthetic process	1	22	0.682472	0.791867	evm.model.ptg000004l.416
GO:0031399	Biological Process	regulation of protein modification process	1	22	0.682472	0.791867	evm.model.ptg000024l.192
GO:0051173	Biological Process	positive regulation of nitrogen compound metabolic process	1	22	0.682472	0.791867	evm.model.ptg000004l.416
GO:0051239	Biological Process	regulation of multicellular organismal process	1	22	0.682472	0.791867	evm.model.ptg000023l.60
GO:0051258	Biological Process	protein polymerization	1	22	0.682472	0.791867	evm.model.ptg000028l.793
GO:0015630	Cellular Component	microtubule cytoskeleton	2	38	0.566328	0.794017	evm.model.ptg000023l.359;evm.model.ptg000028l.484
GO:0005737	Cellular Component	cytoplasm	24	496	0.575096	0.794017	evm.model.ptg000001l.140;evm.model.ptg000001l.282;evm.model.ptg000001l.547;evm.model.ptg000001l.770;evm.model.ptg000002l.741;evm.model.ptg000004l.490;evm.model.ptg000009l.332;evm.model.ptg000013l.253;evm.model.ptg000014l.242;evm.model.ptg000017l.296;evm.model.ptg000017l.698;evm.model.ptg000020l.138;evm.model.ptg000020l.224;evm.model.ptg000023l.48;evm.model.ptg000024l.190;evm.model.ptg000028l.559;…
GO:0000428	Cellular Component	DNA-directed RNA polymerase complex	1	17	0.577467	0.794017	evm.model.ptg000024l.205
GO:0055029	Cellular Component	nuclear DNA-directed RNA polymerase complex	1	17	0.577467	0.794017	evm.model.ptg000024l.205
GO:0009100	Biological Process	glycoprotein metabolic process	4	91	0.685627	0.79408	evm.model.ptg000005l.451;evm.model.ptg000006l.475;evm.model.ptg000025l.478;evm.model.ptg000028l.249
GO:0034613	Biological Process	cellular protein localization	5	114	0.693824	0.797448	evm.model.ptg000001l.547;evm.model.ptg000048l.90;evm.model.ptg000050l.479;evm.model.ptg000051l.16;evm.model.ptg000080l.947
GO:0070727	Biological Process	cellular macromolecule localization	5	114	0.693824	0.797448	evm.model.ptg000001l.547;evm.model.ptg000048l.90;evm.model.ptg000050l.479;evm.model.ptg000051l.16;evm.model.ptg000080l.947
GO:0018193	Biological Process	peptidyl-amino acid modification	2	47	0.697095	0.797448	evm.model.ptg000004l.767;evm.model.ptg000019l.252
GO:0006915	Biological Process	apoptotic process	3	70	0.697298	0.797448	evm.model.ptg000017l.526;evm.model.ptg000020l.62;evm.model.ptg000080l.776
GO:0008219	Biological Process	cell death	3	70	0.697298	0.797448	evm.model.ptg000017l.526;evm.model.ptg000020l.62;evm.model.ptg000080l.776
GO:0012501	Biological Process	programmed cell death	3	70	0.697298	0.797448	evm.model.ptg000017l.526;evm.model.ptg000020l.62;evm.model.ptg000080l.776
GO:0016265	Biological Process	death	3	70	0.697298	0.797448	evm.model.ptg000017l.526;evm.model.ptg000020l.62;evm.model.ptg000080l.776
GO:0019867	Cellular Component	outer membrane	1	18	0.598397	0.801105	evm.model.ptg000001l.140
GO:0005839	Cellular Component	proteasome core complex	1	19	0.618296	0.801105	evm.model.ptg000006l.739
GO:0030016	Cellular Component	myofibril	1	19	0.618296	0.801105	evm.model.ptg000020l.138
GO:0030017	Cellular Component	sarcomere	1	19	0.618296	0.801105	evm.model.ptg000020l.138
GO:0030880	Cellular Component	RNA polymerase complex	1	19	0.618296	0.801105	evm.model.ptg000024l.205
GO:0043292	Cellular Component	contractile fiber	1	19	0.618296	0.801105	evm.model.ptg000020l.138
GO:0044449	Cellular Component	contractile fiber part	1	19	0.618296	0.801105	evm.model.ptg000020l.138
GO:0031226	Cellular Component	intrinsic component of plasma membrane	2	42	0.621463	0.801105	evm.model.ptg000017l.167;evm.model.ptg000025l.268
GO:0048856	Biological Process	anatomical structure development	2	48	0.708159	0.808418	evm.model.ptg000021l.295;evm.model.ptg000023l.60
GO:0035556	Biological Process	intracellular signal transduction	8	182	0.712742	0.810706	evm.model.ptg000001l.292;evm.model.ptg000002l.397;evm.model.ptg000003l.677;evm.model.ptg000005l.269;evm.model.ptg000011l.367;evm.model.ptg000042l.249;evm.model.ptg000058l.91;evm.model.ptg000086l.13
GO:0009108	Biological Process	coenzyme biosynthetic process	1	24	0.713981	0.810706	evm.model.ptg000046l.117
GO:0090066	Biological Process	regulation of anatomical structure size	1	24	0.713981	0.810706	evm.model.ptg000028l.793
GO:0016779	Molecular Function	nucleotidyltransferase activity	5	58	0.210133	0.811281	evm.model.ptg000001l.361;evm.model.ptg000004l.341;evm.model.ptg000006l.278;evm.model.ptg000016l.164;evm.model.ptg000021l.418
GO:0004888	Molecular Function	transmembrane signaling receptor activity	35	558	0.220873	0.811281	evm.model.ptg000002l.100;evm.model.ptg000002l.263;evm.model.ptg000002l.319;evm.model.ptg000002l.499;evm.model.ptg000002l.500;evm.model.ptg000002l.706;evm.model.ptg000002l.763;evm.model.ptg000002l.848;evm.model.ptg000002l.849;evm.model.ptg000003l.27;evm.model.ptg000003l.378;evm.model.ptg000004l.172;evm.model.ptg000006l.136;evm.model.ptg000006l.312;evm.model.ptg000006l.569;evm.model.ptg000009l.458;…
GO:0038023	Molecular Function	signaling receptor activity	36	576	0.223359	0.811281	evm.model.ptg000002l.100;evm.model.ptg000002l.263;evm.model.ptg000002l.319;evm.model.ptg000002l.499;evm.model.ptg000002l.500;evm.model.ptg000002l.706;evm.model.ptg000002l.763;evm.model.ptg000002l.848;evm.model.ptg000002l.849;evm.model.ptg000003l.27;evm.model.ptg000003l.378;evm.model.ptg000004l.172;evm.model.ptg000006l.136;evm.model.ptg000006l.312;evm.model.ptg000006l.569;evm.model.ptg000009l.458;…
GO:0008083	Molecular Function	growth factor activity	8	106	0.223669	0.811281	evm.model.ptg000002l.119;evm.model.ptg000009l.370;evm.model.ptg000025l.518;evm.model.ptg000025l.790;evm.model.ptg000050l.421;evm.model.ptg000051l.15;evm.model.ptg000054l.83;evm.model.ptg000080l.408
GO:0004871	Molecular Function	signal transducer activity	36	578	0.229708	0.811281	evm.model.ptg000002l.100;evm.model.ptg000002l.263;evm.model.ptg000002l.319;evm.model.ptg000002l.499;evm.model.ptg000002l.500;evm.model.ptg000002l.706;evm.model.ptg000002l.763;evm.model.ptg000002l.848;evm.model.ptg000002l.849;evm.model.ptg000003l.27;evm.model.ptg000003l.378;evm.model.ptg000004l.172;evm.model.ptg000006l.136;evm.model.ptg000006l.312;evm.model.ptg000006l.569;evm.model.ptg000009l.458;…
GO:0004675	Molecular Function	transmembrane receptor protein serine/threonine kinase activity	2	17	0.23777	0.811281	evm.model.ptg000002l.499;evm.model.ptg000002l.500
GO:0019199	Molecular Function	transmembrane receptor protein kinase activity	2	17	0.23777	0.811281	evm.model.ptg000002l.499;evm.model.ptg000002l.500
GO:0003872	Molecular Function	6-phosphofructokinase activity	1	5	0.245321	0.811281	evm.model.ptg000002l.464
GO:0004488	Molecular Function	methylenetetrahydrofolate dehydrogenase (NADP+) activity	1	5	0.245321	0.811281	evm.model.ptg000054l.65
GO:0005249	Molecular Function	voltage-gated potassium channel activity	1	5	0.245321	0.811281	evm.model.ptg000023l.619
GO:0008175	Molecular Function	tRNA methyltransferase activity	1	5	0.245321	0.811281	evm.model.ptg000055l.20
GO:0008312	Molecular Function	7S RNA binding	1	5	0.245321	0.811281	evm.model.ptg000080l.947
GO:0008408	Molecular Function	3'-5' exonuclease activity	1	5	0.245321	0.811281	evm.model.ptg000051l.342
GO:0016651	Molecular Function	oxidoreductase activity, acting on NAD(P)H	1	5	0.245321	0.811281	evm.model.ptg000012l.227
GO:0016860	Molecular Function	intramolecular oxidoreductase activity	1	5	0.245321	0.811281	evm.model.ptg000013l.51
GO:0016861	Molecular Function	intramolecular oxidoreductase activity, interconverting aldoses and ketoses	1	5	0.245321	0.811281	evm.model.ptg000013l.51
GO:0032422	Molecular Function	purine-rich negative regulatory element binding	1	5	0.245321	0.811281	evm.model.ptg000025l.930
GO:0070008	Molecular Function	serine-type exopeptidase activity	1	5	0.245321	0.811281	evm.model.ptg000011l.884
GO:0006508	Biological Process	proteolysis	21	459	0.725058	0.820875	evm.model.ptg000001l.246;evm.model.ptg000002l.1320;evm.model.ptg000002l.1372;evm.model.ptg000005l.1037;evm.model.ptg000006l.393;evm.model.ptg000006l.739;evm.model.ptg000008l.74;evm.model.ptg000011l.1133;evm.model.ptg000011l.552;evm.model.ptg000011l.884;evm.model.ptg000017l.232;evm.model.ptg000025l.847;evm.model.ptg000028l.415;evm.model.ptg000028l.457;evm.model.ptg000035l.13;evm.model.ptg000035l.5…
GO:0051276	Biological Process	chromosome organization	4	96	0.725515	0.820875	evm.model.ptg000004l.767;evm.model.ptg000012l.546;evm.model.ptg000019l.252;evm.model.ptg000042l.757
GO:0006333	Biological Process	chromatin assembly or disassembly	1	25	0.728547	0.822844	evm.model.ptg000042l.757
GO:0015672	Biological Process	monovalent inorganic cation transport	4	97	0.733025	0.826437	evm.model.ptg000002l.369;evm.model.ptg000003l.838;evm.model.ptg000025l.627;evm.model.ptg000042l.343
GO:0071944	Cellular Component	cell periphery	4	89	0.647579	0.828299	evm.model.ptg000003l.677;evm.model.ptg000017l.167;evm.model.ptg000024l.190;evm.model.ptg000025l.268
GO:0036442	Molecular Function	hydrogen-exporting ATPase activity	2	18	0.258476	0.831263	evm.model.ptg000003l.752;evm.model.ptg000025l.627
GO:0046961	Molecular Function	proton-transporting ATPase activity, rotational mechanism	2	18	0.258476	0.831263	evm.model.ptg000003l.752;evm.model.ptg000025l.627
GO:0004721	Molecular Function	phosphoprotein phosphatase activity	8	112	0.269765	0.831263	evm.model.ptg000005l.430;evm.model.ptg000011l.990;evm.model.ptg000012l.207;evm.model.ptg000015l.69;evm.model.ptg000018l.41;evm.model.ptg000023l.183;evm.model.ptg000025l.458;evm.model.ptg000028l.356
GO:0016209	Molecular Function	antioxidant activity	2	19	0.279202	0.831263	evm.model.ptg000003l.899;evm.model.ptg000017l.845
GO:0000049	Molecular Function	tRNA binding	1	6	0.286642	0.831263	evm.model.ptg000004l.307
GO:0003729	Molecular Function	mRNA binding	1	6	0.286642	0.831263	evm.model.ptg000052l.83
GO:0004527	Molecular Function	exonuclease activity	1	6	0.286642	0.831263	evm.model.ptg000051l.342
GO:0005338	Molecular Function	nucleotide-sugar transmembrane transporter activity	1	6	0.286642	0.831263	evm.model.ptg000017l.698
GO:0015165	Molecular Function	pyrimidine nucleotide-sugar transmembrane transporter activity	1	6	0.286642	0.831263	evm.model.ptg000017l.698
GO:0015215	Molecular Function	nucleotide transmembrane transporter activity	1	6	0.286642	0.831263	evm.model.ptg000017l.698
GO:0015605	Molecular Function	organophosphate ester transmembrane transporter activity	1	6	0.286642	0.831263	evm.model.ptg000017l.698
GO:0030507	Molecular Function	spectrin binding	1	6	0.286642	0.831263	evm.model.ptg000021l.295
GO:0043021	Molecular Function	ribonucleoprotein complex binding	1	6	0.286642	0.831263	evm.model.ptg000048l.90
GO:0044822	Molecular Function	poly(A) RNA binding	1	6	0.286642	0.831263	evm.model.ptg000052l.83
GO:0046332	Molecular Function	SMAD binding	1	6	0.286642	0.831263	evm.model.ptg000028l.614
GO:0061608	Molecular Function	nuclear import signal receptor activity	1	6	0.286642	0.831263	evm.model.ptg000051l.16
GO:0005667	Cellular Component	transcription factor complex	1	21	0.655199	0.831599	evm.model.ptg000085l.18
GO:0006066	Biological Process	alcohol metabolic process	1	26	0.742373	0.832555	evm.model.ptg000028l.423
GO:0016567	Biological Process	protein ubiquitination	1	26	0.742373	0.832555	evm.model.ptg000002l.1148
GO:1901615	Biological Process	organic hydroxy compound metabolic process	1	26	0.742373	0.832555	evm.model.ptg000028l.423
GO:0033036	Biological Process	macromolecule localization	8	188	0.745928	0.835073	evm.model.ptg000001l.547;evm.model.ptg000011l.1120;evm.model.ptg000016l.102;evm.model.ptg000017l.807;evm.model.ptg000048l.90;evm.model.ptg000050l.479;evm.model.ptg000051l.16;evm.model.ptg000080l.947
GO:0007017	Biological Process	microtubule-based process	4	99	0.747583	0.835457	evm.model.ptg000003l.57;evm.model.ptg000017l.821;evm.model.ptg000023l.359;evm.model.ptg000028l.484
GO:0003824	Molecular Function	catalytic activity	207	3663	0.291662	0.836289	evm.model.ptg000001l.141;evm.model.ptg000001l.217;evm.model.ptg000001l.246;evm.model.ptg000001l.264;evm.model.ptg000001l.292;evm.model.ptg000001l.300;evm.model.ptg000001l.361;evm.model.ptg000001l.528;evm.model.ptg000001l.612;evm.model.ptg000001l.770;evm.model.ptg000001l.805;evm.model.ptg000001l.83;evm.model.ptg000002l.1122;evm.model.ptg000002l.1148;evm.model.ptg000002l.1320;evm.model.ptg000002l.1…
GO:0016740	Molecular Function	transferase activity	79	1358	0.292812	0.836289	evm.model.ptg000001l.141;evm.model.ptg000001l.264;evm.model.ptg000001l.292;evm.model.ptg000001l.361;evm.model.ptg000001l.805;evm.model.ptg000002l.1122;evm.model.ptg000002l.1148;evm.model.ptg000002l.1381;evm.model.ptg000002l.463;evm.model.ptg000002l.464;evm.model.ptg000002l.499;evm.model.ptg000002l.500;evm.model.ptg000002l.724;evm.model.ptg000002l.93;evm.model.ptg000003l.10;evm.model.ptg000003l.42…
GO:0006468	Biological Process	protein phosphorylation	28	612	0.750602	0.837361	evm.model.ptg000001l.292;evm.model.ptg000002l.463;evm.model.ptg000002l.499;evm.model.ptg000002l.500;evm.model.ptg000002l.724;evm.model.ptg000002l.93;evm.model.ptg000003l.426;evm.model.ptg000004l.220;evm.model.ptg000005l.595;evm.model.ptg000006l.725;evm.model.ptg000008l.5;evm.model.ptg000013l.649;evm.model.ptg000015l.67;evm.model.ptg000023l.520;evm.model.ptg000024l.104;evm.model.ptg000025l.584;evm…
GO:0044769	Molecular Function	ATPase activity, coupled to transmembrane movement of ions, rotational mechanism	2	20	0.299884	0.838725	evm.model.ptg000003l.752;evm.model.ptg000025l.627
GO:0005319	Molecular Function	lipid transporter activity	2	21	0.320466	0.838725	evm.model.ptg000009l.508;evm.model.ptg000011l.1120
GO:0000977	Molecular Function	RNA polymerase II regulatory region sequence-specific DNA binding	1	7	0.325705	0.838725	evm.model.ptg000025l.930
GO:0001012	Molecular Function	RNA polymerase II regulatory region DNA binding	1	7	0.325705	0.838725	evm.model.ptg000025l.930
GO:0008519	Molecular Function	ammonium transmembrane transporter activity	1	7	0.325705	0.838725	evm.model.ptg000003l.838
GO:0016624	Molecular Function	oxidoreductase activity, acting on the aldehyde or oxo group of donors, disulfide as acceptor	1	7	0.325705	0.838725	evm.model.ptg000001l.217
GO:0016670	Molecular Function	oxidoreductase activity, acting on a sulfur group of donors, oxygen as acceptor	1	7	0.325705	0.838725	evm.model.ptg000006l.56
GO:0016671	Molecular Function	oxidoreductase activity, acting on a sulfur group of donors, disulfide as acceptor	1	7	0.325705	0.838725	evm.model.ptg000017l.310
GO:0016836	Molecular Function	hydro-lyase activity	1	7	0.325705	0.838725	evm.model.ptg000046l.117
GO:0042277	Molecular Function	peptide binding	1	7	0.325705	0.838725	evm.model.ptg000006l.359
GO:0051920	Molecular Function	peroxiredoxin activity	1	7	0.325705	0.838725	evm.model.ptg000017l.845
GO:1990817	Molecular Function	RNA adenylyltransferase activity	1	7	0.325705	0.838725	evm.model.ptg000001l.361
GO:0017111	Molecular Function	nucleoside-triphosphatase activity	34	571	0.327642	0.838725	evm.model.ptg000001l.528;evm.model.ptg000001l.612;evm.model.ptg000002l.719;evm.model.ptg000002l.901;evm.model.ptg000002l.946;evm.model.ptg000003l.504;evm.model.ptg000003l.752;evm.model.ptg000004l.489;evm.model.ptg000005l.359;evm.model.ptg000005l.781;evm.model.ptg000006l.116;evm.model.ptg000006l.515;evm.model.ptg000009l.558;evm.model.ptg000012l.147;evm.model.ptg000013l.661;evm.model.ptg000017l.610…
GO:0005488	Molecular Function	binding	374	6738	0.334208	0.838725	evm.model.ptg000001l.219;evm.model.ptg000001l.226;evm.model.ptg000001l.235;evm.model.ptg000001l.300;evm.model.ptg000001l.365;evm.model.ptg000001l.476;evm.model.ptg000001l.484;evm.model.ptg000001l.528;evm.model.ptg000001l.547;evm.model.ptg000001l.612;evm.model.ptg000001l.734;evm.model.ptg000001l.744;evm.model.ptg000001l.770;evm.model.ptg000001l.790;evm.model.ptg000001l.846;evm.model.ptg000001l.883…
GO:0016462	Molecular Function	pyrophosphatase activity	34	577	0.350632	0.838725	evm.model.ptg000001l.528;evm.model.ptg000001l.612;evm.model.ptg000002l.719;evm.model.ptg000002l.901;evm.model.ptg000002l.946;evm.model.ptg000003l.504;evm.model.ptg000003l.752;evm.model.ptg000004l.489;evm.model.ptg000005l.359;evm.model.ptg000005l.781;evm.model.ptg000006l.116;evm.model.ptg000006l.515;evm.model.ptg000009l.558;evm.model.ptg000012l.147;evm.model.ptg000013l.661;evm.model.ptg000017l.610…
GO:0016818	Molecular Function	hydrolase activity, acting on acid anhydrides, in phosphorus-containing anhydrides	34	578	0.354504	0.838725	evm.model.ptg000001l.528;evm.model.ptg000001l.612;evm.model.ptg000002l.719;evm.model.ptg000002l.901;evm.model.ptg000002l.946;evm.model.ptg000003l.504;evm.model.ptg000003l.752;evm.model.ptg000004l.489;evm.model.ptg000005l.359;evm.model.ptg000005l.781;evm.model.ptg000006l.116;evm.model.ptg000006l.515;evm.model.ptg000009l.558;evm.model.ptg000012l.147;evm.model.ptg000013l.661;evm.model.ptg000017l.610…
GO:0004725	Molecular Function	protein tyrosine phosphatase activity	4	55	0.35498	0.838725	evm.model.ptg000011l.990;evm.model.ptg000012l.207;evm.model.ptg000015l.69;evm.model.ptg000028l.356
GO:0016817	Molecular Function	hydrolase activity, acting on acid anhydrides	34	579	0.358388	0.838725	evm.model.ptg000001l.528;evm.model.ptg000001l.612;evm.model.ptg000002l.719;evm.model.ptg000002l.901;evm.model.ptg000002l.946;evm.model.ptg000003l.504;evm.model.ptg000003l.752;evm.model.ptg000004l.489;evm.model.ptg000005l.359;evm.model.ptg000005l.781;evm.model.ptg000006l.116;evm.model.ptg000006l.515;evm.model.ptg000009l.558;evm.model.ptg000012l.147;evm.model.ptg000013l.661;evm.model.ptg000017l.610…
GO:0000989	Molecular Function	transcription factor activity, transcription factor binding	3	39	0.360643	0.838725	evm.model.ptg000004l.345;evm.model.ptg000017l.1165;evm.model.ptg000036l.113
GO:0003712	Molecular Function	transcription cofactor activity	3	39	0.360643	0.838725	evm.model.ptg000004l.345;evm.model.ptg000017l.1165;evm.model.ptg000036l.113
GO:0043130	Molecular Function	ubiquitin binding	2	23	0.361128	0.838725	evm.model.ptg000003l.126;evm.model.ptg000017l.486
GO:0003678	Molecular Function	DNA helicase activity	1	8	0.362632	0.838725	evm.model.ptg000027l.71
GO:0004415	Molecular Function	hyalurononglucosaminidase activity	1	8	0.362632	0.838725	evm.model.ptg000013l.37
GO:0004652	Molecular Function	polynucleotide adenylyltransferase activity	1	8	0.362632	0.838725	evm.model.ptg000001l.361
GO:0005487	Molecular Function	nucleocytoplasmic transporter activity	1	8	0.362632	0.838725	evm.model.ptg000051l.16
GO:0008376	Molecular Function	acetylgalactosaminyltransferase activity	1	8	0.362632	0.838725	evm.model.ptg000013l.253
GO:0009982	Molecular Function	pseudouridine synthase activity	1	8	0.362632	0.838725	evm.model.ptg000050l.235
GO:0015929	Molecular Function	hexosaminidase activity	1	8	0.362632	0.838725	evm.model.ptg000013l.37
GO:0016645	Molecular Function	oxidoreductase activity, acting on the CH-NH group of donors	1	8	0.362632	0.838725	evm.model.ptg000054l.65
GO:0016646	Molecular Function	oxidoreductase activity, acting on the CH-NH group of donors, NAD or NADP as acceptor	1	8	0.362632	0.838725	evm.model.ptg000054l.65
GO:0030145	Molecular Function	manganese ion binding	1	8	0.362632	0.838725	evm.model.ptg000023l.183
GO:0006814	Biological Process	sodium ion transport	1	27	0.755497	0.839399	evm.model.ptg000002l.369
GO:0042221	Biological Process	response to chemical	1	27	0.755497	0.839399	evm.model.ptg000025l.807
GO:0022607	Biological Process	cellular component assembly	8	190	0.756381	0.839399	evm.model.ptg000001l.807;evm.model.ptg000001l.919;evm.model.ptg000003l.849;evm.model.ptg000008l.368;evm.model.ptg000017l.335;evm.model.ptg000019l.47;evm.model.ptg000028l.301;evm.model.ptg000028l.793
GO:0016023	Cellular Component	cytoplasmic, membrane-bounded vesicle	1	23	0.688552	0.841564	evm.model.ptg000001l.547
GO:0031410	Cellular Component	cytoplasmic vesicle	1	23	0.688552	0.841564	evm.model.ptg000001l.547
GO:0031982	Cellular Component	vesicle	1	23	0.688552	0.841564	evm.model.ptg000001l.547
GO:0031988	Cellular Component	membrane-bounded vesicle	1	23	0.688552	0.841564	evm.model.ptg000001l.547
GO:0061695	Cellular Component	transferase complex, transferring phosphorus-containing groups	1	23	0.688552	0.841564	evm.model.ptg000024l.205
GO:0044763	Biological Process	single-organism cellular process	125	2574	0.764808	0.8459	evm.model.ptg000001l.140;evm.model.ptg000001l.292;evm.model.ptg000001l.330;evm.model.ptg000001l.770;evm.model.ptg000001l.805;evm.model.ptg000001l.910;evm.model.ptg000001l.919;evm.model.ptg000001l.92;evm.model.ptg000002l.100;evm.model.ptg000002l.1034;evm.model.ptg000002l.1093;evm.model.ptg000002l.200;evm.model.ptg000002l.263;evm.model.ptg000002l.319;evm.model.ptg000002l.386;evm.model.ptg000002l.39…
GO:0065008	Biological Process	regulation of biological quality	3	78	0.764895	0.8459	evm.model.ptg000009l.508;evm.model.ptg000028l.61;evm.model.ptg000028l.793
GO:0016853	Molecular Function	isomerase activity	5	73	0.370075	0.850722	evm.model.ptg000004l.120;evm.model.ptg000013l.51;evm.model.ptg000015l.63;evm.model.ptg000042l.250;evm.model.ptg000050l.235
GO:0000988	Molecular Function	transcription factor activity, protein binding	3	40	0.37581	0.853496	evm.model.ptg000004l.345;evm.model.ptg000017l.1165;evm.model.ptg000036l.113
GO:0004386	Molecular Function	helicase activity	3	40	0.37581	0.853496	evm.model.ptg000013l.661;evm.model.ptg000027l.71;evm.model.ptg000048l.151
GO:0000502	Cellular Component	proteasome complex	1	24	0.704005	0.854124	evm.model.ptg000006l.739
GO:0032182	Molecular Function	ubiquitin-like protein binding	2	24	0.381125	0.860383	evm.model.ptg000003l.126;evm.model.ptg000017l.486
GO:0006260	Biological Process	DNA replication	1	29	0.77978	0.860866	evm.model.ptg000050l.474
GO:0003746	Molecular Function	translation elongation factor activity	1	9	0.39754	0.861337	evm.model.ptg000035l.260
GO:0004016	Molecular Function	adenylate cyclase activity	1	9	0.39754	0.861337	evm.model.ptg000003l.677
GO:0008171	Molecular Function	O-methyltransferase activity	1	9	0.39754	0.861337	evm.model.ptg000023l.11
GO:0009055	Molecular Function	electron carrier activity	1	9	0.39754	0.861337	evm.model.ptg000033l.15
GO:0016780	Molecular Function	phosphotransferase activity, for other substituted phosphate groups	1	9	0.39754	0.861337	evm.model.ptg000001l.264
GO:0033218	Molecular Function	amide binding	1	9	0.39754	0.861337	evm.model.ptg000006l.359
GO:1901677	Molecular Function	phosphate transmembrane transporter activity	1	9	0.39754	0.861337	evm.model.ptg000017l.698
GO:0009165	Biological Process	nucleotide biosynthetic process	3	81	0.786881	0.865705	evm.model.ptg000001l.292;evm.model.ptg000003l.677;evm.model.ptg000042l.249
GO:1901293	Biological Process	nucleoside phosphate biosynthetic process	3	81	0.786881	0.865705	evm.model.ptg000001l.292;evm.model.ptg000003l.677;evm.model.ptg000042l.249
GO:0016055	Biological Process	Wnt signaling pathway	1	30	0.791004	0.868741	evm.model.ptg000005l.668
GO:0099600	Molecular Function	transmembrane receptor activity	36	627	0.40618	0.874629	evm.model.ptg000002l.100;evm.model.ptg000002l.263;evm.model.ptg000002l.319;evm.model.ptg000002l.499;evm.model.ptg000002l.500;evm.model.ptg000002l.706;evm.model.ptg000002l.763;evm.model.ptg000002l.848;evm.model.ptg000002l.849;evm.model.ptg000003l.27;evm.model.ptg000003l.378;evm.model.ptg000004l.172;evm.model.ptg000006l.136;evm.model.ptg000006l.312;evm.model.ptg000006l.569;evm.model.ptg000009l.458;…
GO:0019787	Molecular Function	ubiquitin-like protein transferase activity	4	60	0.417927	0.874629	evm.model.ptg000002l.1148;evm.model.ptg000003l.10;evm.model.ptg000009l.91;evm.model.ptg000021l.456
GO:0004553	Molecular Function	hydrolase activity, hydrolyzing O-glycosyl compounds	4	61	0.430377	0.874629	evm.model.ptg000010l.99;evm.model.ptg000013l.37;evm.model.ptg000014l.434;evm.model.ptg000064l.135
GO:0003684	Molecular Function	damaged DNA binding	1	10	0.43054	0.874629	evm.model.ptg000021l.313
GO:0008565	Molecular Function	protein transporter activity	1	10	0.43054	0.874629	evm.model.ptg000051l.16
GO:0015932	Molecular Function	nucleobase-containing compound transmembrane transporter activity	1	10	0.43054	0.874629	evm.model.ptg000017l.698
GO:0016835	Molecular Function	carbon-oxygen lyase activity	1	10	0.43054	0.874629	evm.model.ptg000046l.117
GO:0070566	Molecular Function	adenylyltransferase activity	1	10	0.43054	0.874629	evm.model.ptg000001l.361
GO:1901505	Molecular Function	carbohydrate derivative transporter activity	1	10	0.43054	0.874629	evm.model.ptg000017l.698
GO:0015399	Molecular Function	primary active transmembrane transporter activity	2	28	0.458117	0.874629	evm.model.ptg000003l.752;evm.model.ptg000025l.627
GO:0015405	Molecular Function	P-P-bond-hydrolysis-driven transmembrane transporter activity	2	28	0.458117	0.874629	evm.model.ptg000003l.752;evm.model.ptg000025l.627
GO:0016820	Molecular Function	hydrolase activity, acting on acid anhydrides, catalyzing transmembrane movement of substances	2	28	0.458117	0.874629	evm.model.ptg000003l.752;evm.model.ptg000025l.627
GO:0019829	Molecular Function	cation-transporting ATPase activity	2	28	0.458117	0.874629	evm.model.ptg000003l.752;evm.model.ptg000025l.627
GO:0042625	Molecular Function	ATPase coupled ion transmembrane transporter activity	2	28	0.458117	0.874629	evm.model.ptg000003l.752;evm.model.ptg000025l.627
GO:0042626	Molecular Function	ATPase activity, coupled to transmembrane movement of substances	2	28	0.458117	0.874629	evm.model.ptg000003l.752;evm.model.ptg000025l.627
GO:0043492	Molecular Function	ATPase activity, coupled to movement of substances	2	28	0.458117	0.874629	evm.model.ptg000003l.752;evm.model.ptg000025l.627
GO:0019900	Molecular Function	kinase binding	1	11	0.461735	0.874629	evm.model.ptg000042l.816
GO:0019901	Molecular Function	protein kinase binding	1	11	0.461735	0.874629	evm.model.ptg000042l.816
GO:0003723	Molecular Function	RNA binding	24	426	0.472004	0.874629	evm.model.ptg000002l.1352;evm.model.ptg000003l.321;evm.model.ptg000004l.307;evm.model.ptg000005l.1019;evm.model.ptg000006l.334;evm.model.ptg000006l.562;evm.model.ptg000008l.309;evm.model.ptg000011l.116;evm.model.ptg000011l.935;evm.model.ptg000012l.144;evm.model.ptg000014l.310;evm.model.ptg000017l.128;evm.model.ptg000019l.16;evm.model.ptg000025l.1026;evm.model.ptg000028l.666;evm.model.ptg000028l.7…
GO:0008234	Molecular Function	cysteine-type peptidase activity	7	119	0.478134	0.874629	evm.model.ptg000001l.246;evm.model.ptg000002l.1320;evm.model.ptg000011l.1133;evm.model.ptg000017l.232;evm.model.ptg000028l.457;evm.model.ptg000042l.681;evm.model.ptg000051l.154
GO:0016747	Molecular Function	transferase activity, transferring acyl groups other than amino-acyl groups	6	101	0.478712	0.874629	evm.model.ptg000008l.105;evm.model.ptg000012l.421;evm.model.ptg000019l.252;evm.model.ptg000025l.232;evm.model.ptg000042l.71;evm.model.ptg000080l.829
GO:0016491	Molecular Function	oxidoreductase activity	25	446	0.48065	0.874629	evm.model.ptg000001l.217;evm.model.ptg000001l.83;evm.model.ptg000002l.397;evm.model.ptg000003l.587;evm.model.ptg000003l.899;evm.model.ptg000006l.56;evm.model.ptg000006l.61;evm.model.ptg000008l.146;evm.model.ptg000009l.301;evm.model.ptg000011l.149;evm.model.ptg000011l.551;evm.model.ptg000011l.637;evm.model.ptg000012l.227;evm.model.ptg000017l.310;evm.model.ptg000017l.845;evm.model.ptg000018l.6;evm.…
GO:0004872	Molecular Function	receptor activity	37	665	0.483389	0.874629	evm.model.ptg000002l.100;evm.model.ptg000002l.263;evm.model.ptg000002l.319;evm.model.ptg000002l.499;evm.model.ptg000002l.500;evm.model.ptg000002l.706;evm.model.ptg000002l.763;evm.model.ptg000002l.848;evm.model.ptg000002l.849;evm.model.ptg000003l.27;evm.model.ptg000003l.378;evm.model.ptg000004l.172;evm.model.ptg000006l.136;evm.model.ptg000006l.312;evm.model.ptg000006l.569;evm.model.ptg000009l.458;…
GO:0060089	Molecular Function	molecular transducer activity	37	665	0.483389	0.874629	evm.model.ptg000002l.100;evm.model.ptg000002l.263;evm.model.ptg000002l.319;evm.model.ptg000002l.499;evm.model.ptg000002l.500;evm.model.ptg000002l.706;evm.model.ptg000002l.763;evm.model.ptg000002l.848;evm.model.ptg000002l.849;evm.model.ptg000003l.27;evm.model.ptg000003l.378;evm.model.ptg000004l.172;evm.model.ptg000006l.136;evm.model.ptg000006l.312;evm.model.ptg000006l.569;evm.model.ptg000009l.458;…
GO:0015077	Molecular Function	monovalent inorganic cation transmembrane transporter activity	6	102	0.488344	0.874629	evm.model.ptg000002l.369;evm.model.ptg000003l.752;evm.model.ptg000003l.838;evm.model.ptg000023l.619;evm.model.ptg000025l.627;evm.model.ptg000042l.343
GO:0004190	Molecular Function	aspartic-type endopeptidase activity	1	12	0.491224	0.874629	evm.model.ptg000002l.1372
GO:0004402	Molecular Function	histone acetyltransferase activity	1	12	0.491224	0.874629	evm.model.ptg000019l.252
GO:0005164	Molecular Function	tumor necrosis factor receptor binding	1	12	0.491224	0.874629	evm.model.ptg000015l.211
GO:0008134	Molecular Function	transcription factor binding	1	12	0.491224	0.874629	evm.model.ptg000017l.335
GO:0008443	Molecular Function	phosphofructokinase activity	1	12	0.491224	0.874629	evm.model.ptg000002l.464
GO:0016641	Molecular Function	oxidoreductase activity, acting on the CH-NH2 group of donors, oxygen as acceptor	1	12	0.491224	0.874629	evm.model.ptg000006l.61
GO:0019200	Molecular Function	carbohydrate kinase activity	1	12	0.491224	0.874629	evm.model.ptg000002l.464
GO:0019843	Molecular Function	rRNA binding	1	12	0.491224	0.874629	evm.model.ptg000006l.562
GO:0032813	Molecular Function	tumor necrosis factor receptor superfamily binding	1	12	0.491224	0.874629	evm.model.ptg000015l.211
GO:0070001	Molecular Function	aspartic-type peptidase activity	1	12	0.491224	0.874629	evm.model.ptg000002l.1372
GO:0070122	Molecular Function	isopeptidase activity	1	12	0.491224	0.874629	evm.model.ptg000011l.674
GO:0004867	Molecular Function	serine-type endopeptidase inhibitor activity	2	30	0.494488	0.874629	evm.model.ptg000002l.1390;evm.model.ptg000004l.852
GO:0016409	Molecular Function	palmitoyltransferase activity	2	30	0.494488	0.874629	evm.model.ptg000008l.105;evm.model.ptg000080l.829
GO:0016791	Molecular Function	phosphatase activity	9	158	0.50011	0.874629	evm.model.ptg000005l.430;evm.model.ptg000011l.990;evm.model.ptg000012l.207;evm.model.ptg000015l.69;evm.model.ptg000018l.41;evm.model.ptg000023l.183;evm.model.ptg000025l.458;evm.model.ptg000028l.356;evm.model.ptg000107l.256
GO:0016758	Molecular Function	transferase activity, transferring hexosyl groups	5	86	0.510789	0.874629	evm.model.ptg000005l.451;evm.model.ptg000013l.253;evm.model.ptg000025l.478;evm.model.ptg000028l.249;evm.model.ptg000035l.35
GO:0004843	Molecular Function	thiol-dependent ubiquitin-specific protease activity	4	68	0.515005	0.874629	evm.model.ptg000002l.1320;evm.model.ptg000011l.1133;evm.model.ptg000042l.681;evm.model.ptg000051l.154
GO:0035091	Molecular Function	phosphatidylinositol binding	4	68	0.515005	0.874629	evm.model.ptg000001l.300;evm.model.ptg000003l.620;evm.model.ptg000042l.546;evm.model.ptg000042l.897
GO:0036459	Molecular Function	thiol-dependent ubiquitinyl hydrolase activity	4	68	0.515005	0.874629	evm.model.ptg000002l.1320;evm.model.ptg000011l.1133;evm.model.ptg000042l.681;evm.model.ptg000051l.154
GO:0101005	Molecular Function	ubiquitinyl hydrolase activity	4	68	0.515005	0.874629	evm.model.ptg000002l.1320;evm.model.ptg000011l.1133;evm.model.ptg000042l.681;evm.model.ptg000051l.154
GO:0034212	Molecular Function	peptide N-acetyltransferase activity	1	13	0.5191	0.874629	evm.model.ptg000019l.252
GO:0061733	Molecular Function	peptide-lysine-N-acetyltransferase activity	1	13	0.5191	0.874629	evm.model.ptg000019l.252
GO:0036094	Molecular Function	small molecule binding	77	1407	0.519754	0.874629	evm.model.ptg000001l.528;evm.model.ptg000001l.612;evm.model.ptg000001l.770;evm.model.ptg000002l.200;evm.model.ptg000002l.499;evm.model.ptg000002l.500;evm.model.ptg000002l.719;evm.model.ptg000002l.724;evm.model.ptg000002l.901;evm.model.ptg000002l.93;evm.model.ptg000002l.946;evm.model.ptg000003l.426;evm.model.ptg000003l.504;evm.model.ptg000003l.567;evm.model.ptg000003l.651;evm.model.ptg000004l.220;…
GO:0008138	Molecular Function	protein tyrosine/serine/threonine phosphatase activity	3	50	0.520681	0.874629	evm.model.ptg000005l.430;evm.model.ptg000018l.41;evm.model.ptg000025l.458
GO:0008270	Molecular Function	zinc ion binding	22	400	0.522669	0.874629	evm.model.ptg000001l.547;evm.model.ptg000005l.1037;evm.model.ptg000006l.192;evm.model.ptg000006l.82;evm.model.ptg000011l.175;evm.model.ptg000013l.51;evm.model.ptg000013l.661;evm.model.ptg000014l.290;evm.model.ptg000021l.437;evm.model.ptg000021l.56;evm.model.ptg000025l.684;evm.model.ptg000025l.713;evm.model.ptg000028l.268;evm.model.ptg000028l.415;evm.model.ptg000028l.905;evm.model.ptg000035l.13;ev…
GO:0017076	Molecular Function	purine nucleotide binding	71	1299	0.524933	0.874629	evm.model.ptg000001l.528;evm.model.ptg000001l.612;evm.model.ptg000001l.770;evm.model.ptg000002l.200;evm.model.ptg000002l.499;evm.model.ptg000002l.500;evm.model.ptg000002l.719;evm.model.ptg000002l.724;evm.model.ptg000002l.901;evm.model.ptg000002l.93;evm.model.ptg000002l.946;evm.model.ptg000003l.426;evm.model.ptg000003l.504;evm.model.ptg000003l.567;evm.model.ptg000003l.651;evm.model.ptg000004l.220;…
GO:0003735	Molecular Function	structural constituent of ribosome	6	106	0.526255	0.874629	evm.model.ptg000001l.282;evm.model.ptg000004l.490;evm.model.ptg000017l.296;evm.model.ptg000020l.224;evm.model.ptg000028l.559;evm.model.ptg000042l.903
GO:0016746	Molecular Function	transferase activity, transferring acyl groups	8	143	0.526597	0.874629	evm.model.ptg000003l.832;evm.model.ptg000008l.105;evm.model.ptg000011l.710;evm.model.ptg000012l.421;evm.model.ptg000019l.252;evm.model.ptg000025l.232;evm.model.ptg000042l.71;evm.model.ptg000080l.829
GO:0019783	Molecular Function	ubiquitin-like protein-specific protease activity	4	69	0.526633	0.874629	evm.model.ptg000002l.1320;evm.model.ptg000011l.1133;evm.model.ptg000042l.681;evm.model.ptg000051l.154
GO:0032991	Cellular Component	macromolecular complex	30	665	0.738792	0.889785	evm.model.ptg000001l.282;evm.model.ptg000001l.547;evm.model.ptg000004l.345;evm.model.ptg000004l.490;evm.model.ptg000004l.767;evm.model.ptg000005l.1325;evm.model.ptg000006l.116;evm.model.ptg000006l.739;evm.model.ptg000017l.1165;evm.model.ptg000017l.296;evm.model.ptg000019l.58;evm.model.ptg000020l.224;evm.model.ptg000023l.359;evm.model.ptg000024l.190;evm.model.ptg000024l.205;evm.model.ptg000025l.29…
GO:0010941	Biological Process	regulation of cell death	2	60	0.816326	0.891135	evm.model.ptg000017l.526;evm.model.ptg000020l.62
GO:0042981	Biological Process	regulation of apoptotic process	2	60	0.816326	0.891135	evm.model.ptg000017l.526;evm.model.ptg000020l.62
GO:0043067	Biological Process	regulation of programmed cell death	2	60	0.816326	0.891135	evm.model.ptg000017l.526;evm.model.ptg000020l.62
GO:0006259	Biological Process	DNA metabolic process	4	110	0.81699	0.891135	evm.model.ptg000013l.227;evm.model.ptg000019l.58;evm.model.ptg000021l.313;evm.model.ptg000050l.474
GO:0006629	Biological Process	lipid metabolic process	6	158	0.820776	0.892854	evm.model.ptg000002l.1034;evm.model.ptg000009l.332;evm.model.ptg000011l.910;evm.model.ptg000012l.310;evm.model.ptg000017l.859;evm.model.ptg000092l.19
GO:0051056	Biological Process	regulation of small GTPase mediated signal transduction	1	33	0.821369	0.892854	evm.model.ptg000086l.13
GO:0005886	Cellular Component	plasma membrane	3	79	0.756628	0.895359	evm.model.ptg000003l.677;evm.model.ptg000017l.167;evm.model.ptg000025l.268
GO:0005576	Cellular Component	extracellular region	12	285	0.761046	0.895359	evm.model.ptg000002l.1390;evm.model.ptg000002l.253;evm.model.ptg000003l.16;evm.model.ptg000005l.668;evm.model.ptg000006l.237;evm.model.ptg000008l.347;evm.model.ptg000017l.182;evm.model.ptg000025l.847;evm.model.ptg000035l.595;evm.model.ptg000050l.416;evm.model.ptg000064l.213;evm.model.ptg000104l.7
GO:0044430	Cellular Component	cytoskeletal part	5	128	0.766303	0.895359	evm.model.ptg000006l.116;evm.model.ptg000019l.243;evm.model.ptg000023l.359;evm.model.ptg000028l.484;evm.model.ptg000028l.793
GO:0031300	Cellular Component	intrinsic component of organelle membrane	1	29	0.770551	0.895359	evm.model.ptg000050l.479
GO:0031301	Cellular Component	integral component of organelle membrane	1	29	0.770551	0.895359	evm.model.ptg000050l.479
GO:0006281	Biological Process	DNA repair	2	62	0.830409	0.896637	evm.model.ptg000019l.58;evm.model.ptg000021l.313
GO:0006955	Biological Process	immune response	2	62	0.830409	0.896637	evm.model.ptg000005l.517;evm.model.ptg000015l.211
GO:0010604	Biological Process	positive regulation of macromolecule metabolic process	1	34	0.83048	0.896637	evm.model.ptg000004l.416
GO:0031325	Biological Process	positive regulation of cellular metabolic process	1	34	0.83048	0.896637	evm.model.ptg000004l.416
GO:0016638	Molecular Function	oxidoreductase activity, acting on the CH-NH2 group of donors	1	14	0.545451	0.901908	evm.model.ptg000006l.61
GO:0043234	Cellular Component	protein complex	23	530	0.781979	0.902145	evm.model.ptg000001l.547;evm.model.ptg000004l.345;evm.model.ptg000004l.767;evm.model.ptg000005l.1325;evm.model.ptg000006l.116;evm.model.ptg000006l.739;evm.model.ptg000017l.1165;evm.model.ptg000019l.58;evm.model.ptg000023l.359;evm.model.ptg000024l.190;evm.model.ptg000024l.205;evm.model.ptg000025l.29;evm.model.ptg000025l.627;evm.model.ptg000028l.484;evm.model.ptg000028l.793;evm.model.ptg000036l.113…
GO:0030117	Cellular Component	membrane coat	1	31	0.792794	0.902145	evm.model.ptg000001l.547
GO:0048475	Cellular Component	coated membrane	1	31	0.792794	0.902145	evm.model.ptg000001l.547
GO:0044429	Cellular Component	mitochondrial part	3	85	0.799235	0.903245	evm.model.ptg000001l.140;evm.model.ptg000001l.282;evm.model.ptg000002l.741
GO:0032268	Biological Process	regulation of cellular protein metabolic process	1	35	0.839127	0.90444	evm.model.ptg000024l.192
GO:0002376	Biological Process	immune system process	2	64	0.843514	0.907633	evm.model.ptg000005l.517;evm.model.ptg000015l.211
GO:0051246	Biological Process	regulation of protein metabolic process	1	36	0.847335	0.910207	evm.model.ptg000024l.192
GO:0006820	Biological Process	anion transport	2	66	0.855696	0.917641	evm.model.ptg000002l.741;evm.model.ptg000011l.1120
GO:0007264	Biological Process	small GTPase mediated signal transduction	2	67	0.861458	0.922267	evm.model.ptg000005l.269;evm.model.ptg000086l.13
GO:0015629	Cellular Component	actin cytoskeleton	3	89	0.824053	0.924958	evm.model.ptg000006l.116;evm.model.ptg000028l.484;evm.model.ptg000028l.793
GO:0098655	Biological Process	cation transmembrane transport	2	68	0.867009	0.9251	evm.model.ptg000025l.627;evm.model.ptg000042l.343
GO:0098662	Biological Process	inorganic cation transmembrane transport	2	68	0.867009	0.9251	evm.model.ptg000025l.627;evm.model.ptg000042l.343
GO:0051287	Molecular Function	NAD binding	2	34	0.562393	0.925862	evm.model.ptg000011l.551;evm.model.ptg000011l.637
GO:0071103	Biological Process	DNA conformation change	1	39	0.869538	0.926246	evm.model.ptg000012l.546
GO:0098660	Biological Process	inorganic ion transmembrane transport	2	69	0.872356	0.927697	evm.model.ptg000025l.627;evm.model.ptg000042l.343
GO:0006974	Biological Process	cellular response to DNA damage stimulus	2	70	0.877505	0.930067	evm.model.ptg000019l.58;evm.model.ptg000021l.313
GO:0034220	Biological Process	ion transmembrane transport	2	70	0.877505	0.930067	evm.model.ptg000025l.627;evm.model.ptg000042l.343
GO:0008417	Molecular Function	fucosyltransferase activity	1	15	0.570361	0.930849	evm.model.ptg000025l.478
GO:0061659	Molecular Function	ubiquitin-like protein ligase activity	1	15	0.570361	0.930849	evm.model.ptg000003l.10
GO:0005615	Cellular Component	extracellular space	1	37	0.847453	0.930933	evm.model.ptg000050l.416
GO:0044459	Cellular Component	plasma membrane part	2	67	0.851325	0.930933	evm.model.ptg000017l.167;evm.model.ptg000025l.268
GO:0031966	Cellular Component	mitochondrial membrane	2	68	0.857115	0.930933	evm.model.ptg000001l.140;evm.model.ptg000002l.741
GO:0044421	Cellular Component	extracellular region part	1	39	0.862272	0.930933	evm.model.ptg000050l.416
GO:0043228	Cellular Component	non-membrane-bounded organelle	13	337	0.863228	0.930933	evm.model.ptg000001l.282;evm.model.ptg000004l.490;evm.model.ptg000006l.116;evm.model.ptg000017l.296;evm.model.ptg000019l.243;evm.model.ptg000020l.138;evm.model.ptg000020l.224;evm.model.ptg000023l.359;evm.model.ptg000028l.484;evm.model.ptg000028l.559;evm.model.ptg000028l.793;evm.model.ptg000042l.903;evm.model.ptg000050l.474
GO:0043232	Cellular Component	intracellular non-membrane-bounded organelle	13	337	0.863228	0.930933	evm.model.ptg000001l.282;evm.model.ptg000004l.490;evm.model.ptg000006l.116;evm.model.ptg000017l.296;evm.model.ptg000019l.243;evm.model.ptg000020l.138;evm.model.ptg000020l.224;evm.model.ptg000023l.359;evm.model.ptg000028l.484;evm.model.ptg000028l.559;evm.model.ptg000028l.793;evm.model.ptg000042l.903;evm.model.ptg000050l.474
GO:0015078	Molecular Function	hydrogen ion transmembrane transporter activity	3	54	0.573384	0.931748	evm.model.ptg000003l.752;evm.model.ptg000025l.627;evm.model.ptg000042l.343
GO:0000287	Molecular Function	magnesium ion binding	2	35	0.578317	0.935732	evm.model.ptg000023l.183;evm.model.ptg000048l.92
GO:0009966	Biological Process	regulation of signal transduction	3	101	0.893596	0.939958	evm.model.ptg000017l.167;evm.model.ptg000025l.268;evm.model.ptg000086l.13
GO:0010646	Biological Process	regulation of cell communication	3	101	0.893596	0.939958	evm.model.ptg000017l.167;evm.model.ptg000025l.268;evm.model.ptg000086l.13
GO:0009152	Biological Process	purine ribonucleotide biosynthetic process	1	43	0.894215	0.939958	evm.model.ptg000003l.677
GO:0009260	Biological Process	ribonucleotide biosynthetic process	1	43	0.894215	0.939958	evm.model.ptg000003l.677
GO:0046390	Biological Process	ribose phosphate biosynthetic process	1	43	0.894215	0.939958	evm.model.ptg000003l.677
GO:0023051	Biological Process	regulation of signaling	3	102	0.897394	0.941746	evm.model.ptg000017l.167;evm.model.ptg000025l.268;evm.model.ptg000086l.13
GO:0000166	Molecular Function	nucleotide binding	75	1395	0.587196	0.942013	evm.model.ptg000001l.528;evm.model.ptg000001l.612;evm.model.ptg000001l.770;evm.model.ptg000002l.200;evm.model.ptg000002l.499;evm.model.ptg000002l.500;evm.model.ptg000002l.719;evm.model.ptg000002l.724;evm.model.ptg000002l.901;evm.model.ptg000002l.93;evm.model.ptg000002l.946;evm.model.ptg000003l.426;evm.model.ptg000003l.504;evm.model.ptg000003l.567;evm.model.ptg000003l.651;evm.model.ptg000004l.220;…
GO:1901265	Molecular Function	nucleoside phosphate binding	75	1395	0.587196	0.942013	evm.model.ptg000001l.528;evm.model.ptg000001l.612;evm.model.ptg000001l.770;evm.model.ptg000002l.200;evm.model.ptg000002l.499;evm.model.ptg000002l.500;evm.model.ptg000002l.719;evm.model.ptg000002l.724;evm.model.ptg000002l.901;evm.model.ptg000002l.93;evm.model.ptg000002l.946;evm.model.ptg000003l.426;evm.model.ptg000003l.504;evm.model.ptg000003l.567;evm.model.ptg000003l.651;evm.model.ptg000004l.220;…
GO:0006869	Biological Process	lipid transport	1	44	0.899619	0.942529	evm.model.ptg000011l.1120
GO:0005740	Cellular Component	mitochondrial envelope	2	74	0.887751	0.949441	evm.model.ptg000001l.140;evm.model.ptg000002l.741
GO:0005856	Cellular Component	cytoskeleton	5	158	0.898821	0.949441	evm.model.ptg000006l.116;evm.model.ptg000019l.243;evm.model.ptg000023l.359;evm.model.ptg000028l.484;evm.model.ptg000028l.793
GO:0005739	Cellular Component	mitochondrion	3	105	0.898841	0.949441	evm.model.ptg000001l.140;evm.model.ptg000001l.282;evm.model.ptg000002l.741
GO:0031967	Cellular Component	organelle envelope	2	82	0.919214	0.949441	evm.model.ptg000001l.140;evm.model.ptg000002l.741
GO:0031975	Cellular Component	envelope	2	82	0.919214	0.949441	evm.model.ptg000001l.140;evm.model.ptg000002l.741
GO:0005743	Cellular Component	mitochondrial inner membrane	1	51	0.925493	0.949441	evm.model.ptg000002l.741
GO:0019866	Cellular Component	organelle inner membrane	1	52	0.929219	0.949441	evm.model.ptg000002l.741
GO:0044427	Cellular Component	chromosomal part	1	52	0.929219	0.949441	evm.model.ptg000050l.474
GO:0098796	Cellular Component	membrane protein complex	5	171	0.932178	0.949441	evm.model.ptg000001l.547;evm.model.ptg000025l.627;evm.model.ptg000042l.343;evm.model.ptg000047l.130;evm.model.ptg000048l.90
GO:0033554	Biological Process	cellular response to stress	2	77	0.908513	0.949878	evm.model.ptg000019l.58;evm.model.ptg000021l.313
GO:1902531	Biological Process	regulation of intracellular signal transduction	1	46	0.909617	0.949878	evm.model.ptg000086l.13
GO:0006164	Biological Process	purine nucleotide biosynthetic process	1	47	0.914237	0.95314	evm.model.ptg000003l.677
GO:0004842	Molecular Function	ubiquitin-protein transferase activity	3	56	0.598344	0.955829	evm.model.ptg000002l.1148;evm.model.ptg000009l.91;evm.model.ptg000021l.456
GO:0044699	Biological Process	single-organism process	140	2985	0.920722	0.958334	evm.model.ptg000001l.140;evm.model.ptg000001l.292;evm.model.ptg000001l.330;evm.model.ptg000001l.547;evm.model.ptg000001l.770;evm.model.ptg000001l.805;evm.model.ptg000001l.846;evm.model.ptg000001l.910;evm.model.ptg000001l.919;evm.model.ptg000001l.92;evm.model.ptg000002l.100;evm.model.ptg000002l.1034;evm.model.ptg000002l.1093;evm.model.ptg000002l.200;evm.model.ptg000002l.263;evm.model.ptg000002l.31…
GO:0010876	Biological Process	lipid localization	1	49	0.922782	0.958911	evm.model.ptg000011l.1120
GO:0032555	Molecular Function	purine ribonucleotide binding	68	1273	0.60703	0.959447	evm.model.ptg000001l.528;evm.model.ptg000001l.612;evm.model.ptg000001l.770;evm.model.ptg000002l.200;evm.model.ptg000002l.499;evm.model.ptg000002l.500;evm.model.ptg000002l.719;evm.model.ptg000002l.724;evm.model.ptg000002l.901;evm.model.ptg000002l.93;evm.model.ptg000002l.946;evm.model.ptg000003l.426;evm.model.ptg000003l.504;evm.model.ptg000003l.567;evm.model.ptg000003l.651;evm.model.ptg000004l.220;…
GO:0008194	Molecular Function	UDP-glycosyltransferase activity	2	37	0.608877	0.959447	evm.model.ptg000013l.253;evm.model.ptg000035l.35
GO:0009975	Molecular Function	cyclase activity	1	17	0.616166	0.959447	evm.model.ptg000003l.677
GO:0016849	Molecular Function	phosphorus-oxygen lyase activity	1	17	0.616166	0.959447	evm.model.ptg000003l.677
GO:0019239	Molecular Function	deaminase activity	1	17	0.616166	0.959447	evm.model.ptg000050l.416
GO:1901681	Molecular Function	sulfur compound binding	1	17	0.616166	0.959447	evm.model.ptg000048l.92
GO:0032553	Molecular Function	ribonucleotide binding	68	1278	0.620733	0.959447	evm.model.ptg000001l.528;evm.model.ptg000001l.612;evm.model.ptg000001l.770;evm.model.ptg000002l.200;evm.model.ptg000002l.499;evm.model.ptg000002l.500;evm.model.ptg000002l.719;evm.model.ptg000002l.724;evm.model.ptg000002l.901;evm.model.ptg000002l.93;evm.model.ptg000002l.946;evm.model.ptg000003l.426;evm.model.ptg000003l.504;evm.model.ptg000003l.567;evm.model.ptg000003l.651;evm.model.ptg000004l.220;…
GO:0003690	Molecular Function	double-stranded DNA binding	2	38	0.623513	0.959447	evm.model.ptg000004l.924;evm.model.ptg000025l.930
GO:0030170	Molecular Function	pyridoxal phosphate binding	2	38	0.623513	0.959447	evm.model.ptg000012l.241;evm.model.ptg000017l.1089
GO:0044257	Biological Process	cellular protein catabolic process	1	50	0.926731	0.959883	evm.model.ptg000006l.739
GO:0051603	Biological Process	proteolysis involved in cellular protein catabolic process	1	50	0.926731	0.959883	evm.model.ptg000006l.739
GO:0008170	Molecular Function	N-methyltransferase activity	1	18	0.637207	0.960176	evm.model.ptg000001l.141
GO:0008484	Molecular Function	sulfuric ester hydrolase activity	1	18	0.637207	0.960176	evm.model.ptg000015l.285
GO:0016684	Molecular Function	oxidoreductase activity, acting on peroxide as acceptor	1	18	0.637207	0.960176	evm.model.ptg000017l.845
GO:0035639	Molecular Function	purine ribonucleoside triphosphate binding	67	1268	0.643831	0.960176	evm.model.ptg000001l.528;evm.model.ptg000001l.612;evm.model.ptg000001l.770;evm.model.ptg000002l.200;evm.model.ptg000002l.499;evm.model.ptg000002l.500;evm.model.ptg000002l.719;evm.model.ptg000002l.724;evm.model.ptg000002l.901;evm.model.ptg000002l.93;evm.model.ptg000002l.946;evm.model.ptg000003l.426;evm.model.ptg000003l.504;evm.model.ptg000003l.567;evm.model.ptg000003l.651;evm.model.ptg000004l.220;…
GO:0001882	Molecular Function	nucleoside binding	67	1269	0.6465	0.960176	evm.model.ptg000001l.528;evm.model.ptg000001l.612;evm.model.ptg000001l.770;evm.model.ptg000002l.200;evm.model.ptg000002l.499;evm.model.ptg000002l.500;evm.model.ptg000002l.719;evm.model.ptg000002l.724;evm.model.ptg000002l.901;evm.model.ptg000002l.93;evm.model.ptg000002l.946;evm.model.ptg000003l.426;evm.model.ptg000003l.504;evm.model.ptg000003l.567;evm.model.ptg000003l.651;evm.model.ptg000004l.220;…
GO:0001883	Molecular Function	purine nucleoside binding	67	1269	0.6465	0.960176	evm.model.ptg000001l.528;evm.model.ptg000001l.612;evm.model.ptg000001l.770;evm.model.ptg000002l.200;evm.model.ptg000002l.499;evm.model.ptg000002l.500;evm.model.ptg000002l.719;evm.model.ptg000002l.724;evm.model.ptg000002l.901;evm.model.ptg000002l.93;evm.model.ptg000002l.946;evm.model.ptg000003l.426;evm.model.ptg000003l.504;evm.model.ptg000003l.567;evm.model.ptg000003l.651;evm.model.ptg000004l.220;…
GO:0032549	Molecular Function	ribonucleoside binding	67	1269	0.6465	0.960176	evm.model.ptg000001l.528;evm.model.ptg000001l.612;evm.model.ptg000001l.770;evm.model.ptg000002l.200;evm.model.ptg000002l.499;evm.model.ptg000002l.500;evm.model.ptg000002l.719;evm.model.ptg000002l.724;evm.model.ptg000002l.901;evm.model.ptg000002l.93;evm.model.ptg000002l.946;evm.model.ptg000003l.426;evm.model.ptg000003l.504;evm.model.ptg000003l.567;evm.model.ptg000003l.651;evm.model.ptg000004l.220;…
GO:0032550	Molecular Function	purine ribonucleoside binding	67	1269	0.6465	0.960176	evm.model.ptg000001l.528;evm.model.ptg000001l.612;evm.model.ptg000001l.770;evm.model.ptg000002l.200;evm.model.ptg000002l.499;evm.model.ptg000002l.500;evm.model.ptg000002l.719;evm.model.ptg000002l.724;evm.model.ptg000002l.901;evm.model.ptg000002l.93;evm.model.ptg000002l.946;evm.model.ptg000003l.426;evm.model.ptg000003l.504;evm.model.ptg000003l.567;evm.model.ptg000003l.651;evm.model.ptg000004l.220;…
GO:0008080	Molecular Function	N-acetyltransferase activity	2	40	0.651508	0.960176	evm.model.ptg000019l.252;evm.model.ptg000042l.71
GO:0042623	Molecular Function	ATPase activity, coupled	2	40	0.651508	0.960176	evm.model.ptg000003l.752;evm.model.ptg000025l.627
GO:0005272	Molecular Function	sodium channel activity	1	19	0.657096	0.960176	evm.model.ptg000002l.369
GO:0016702	Molecular Function	oxidoreductase activity, acting on single donors with incorporation of molecular oxygen, incorporation of two atoms of oxygen	1	19	0.657096	0.960176	evm.model.ptg000009l.301
GO:0052689	Molecular Function	carboxylic ester hydrolase activity	1	19	0.657096	0.960176	evm.model.ptg000061l.76
GO:0005694	Cellular Component	chromosome	1	62	0.957654	0.963494	evm.model.ptg000050l.474
GO:0016459	Cellular Component	myosin complex	1	62	0.957654	0.963494	evm.model.ptg000006l.116
GO:0006950	Biological Process	response to stress	3	113	0.931798	0.963564	evm.model.ptg000019l.58;evm.model.ptg000021l.313;evm.model.ptg000025l.807
GO:0016407	Molecular Function	acetyltransferase activity	2	41	0.664872	0.965201	evm.model.ptg000019l.252;evm.model.ptg000042l.71
GO:0016772	Molecular Function	transferase activity, transferring phosphorus-containing groups	40	774	0.674834	0.965201	evm.model.ptg000001l.264;evm.model.ptg000001l.292;evm.model.ptg000001l.361;evm.model.ptg000001l.805;evm.model.ptg000002l.463;evm.model.ptg000002l.464;evm.model.ptg000002l.499;evm.model.ptg000002l.500;evm.model.ptg000002l.724;evm.model.ptg000002l.93;evm.model.ptg000003l.426;evm.model.ptg000004l.220;evm.model.ptg000004l.341;evm.model.ptg000005l.595;evm.model.ptg000006l.278;evm.model.ptg000006l.482;…
GO:0004540	Molecular Function	ribonuclease activity	1	20	0.675897	0.965201	evm.model.ptg000051l.342
GO:0015081	Molecular Function	sodium ion transmembrane transporter activity	1	20	0.675897	0.965201	evm.model.ptg000002l.369
GO:0016701	Molecular Function	oxidoreductase activity, acting on single donors with incorporation of molecular oxygen	1	20	0.675897	0.965201	evm.model.ptg000009l.301
GO:0022843	Molecular Function	voltage-gated cation channel activity	1	20	0.675897	0.965201	evm.model.ptg000023l.619
GO:0005267	Molecular Function	potassium channel activity	1	21	0.693669	0.967098	evm.model.ptg000023l.619
GO:0015079	Molecular Function	potassium ion transmembrane transporter activity	1	21	0.693669	0.967098	evm.model.ptg000023l.619
GO:0048037	Molecular Function	cofactor binding	6	126	0.694304	0.967098	evm.model.ptg000011l.551;evm.model.ptg000011l.637;evm.model.ptg000012l.241;evm.model.ptg000017l.1089;evm.model.ptg000048l.92;evm.model.ptg000080l.587
GO:0004222	Molecular Function	metalloendopeptidase activity	5	106	0.695985	0.967098	evm.model.ptg000005l.1037;evm.model.ptg000006l.393;evm.model.ptg000028l.415;evm.model.ptg000035l.13;evm.model.ptg000080l.502
GO:0046906	Molecular Function	tetrapyrrole binding	4	86	0.699988	0.967098	evm.model.ptg000028l.978;evm.model.ptg000033l.15;evm.model.ptg000064l.38;evm.model.ptg000080l.778
GO:0050662	Molecular Function	coenzyme binding	4	86	0.699988	0.967098	evm.model.ptg000011l.551;evm.model.ptg000011l.637;evm.model.ptg000048l.92;evm.model.ptg000080l.587
GO:0097367	Molecular Function	carbohydrate derivative binding	68	1309	0.701142	0.967098	evm.model.ptg000001l.528;evm.model.ptg000001l.612;evm.model.ptg000001l.770;evm.model.ptg000002l.200;evm.model.ptg000002l.499;evm.model.ptg000002l.500;evm.model.ptg000002l.719;evm.model.ptg000002l.724;evm.model.ptg000002l.901;evm.model.ptg000002l.93;evm.model.ptg000002l.946;evm.model.ptg000003l.426;evm.model.ptg000003l.504;evm.model.ptg000003l.567;evm.model.ptg000003l.651;evm.model.ptg000004l.220;…
GO:0005507	Molecular Function	copper ion binding	1	22	0.710467	0.967098	evm.model.ptg000006l.61
GO:0008373	Molecular Function	sialyltransferase activity	1	22	0.710467	0.967098	evm.model.ptg000006l.475
GO:0046914	Molecular Function	transition metal ion binding	26	519	0.711211	0.967098	evm.model.ptg000001l.547;evm.model.ptg000005l.1037;evm.model.ptg000006l.192;evm.model.ptg000006l.61;evm.model.ptg000006l.82;evm.model.ptg000011l.175;evm.model.ptg000013l.51;evm.model.ptg000013l.661;evm.model.ptg000014l.290;evm.model.ptg000021l.437;evm.model.ptg000021l.56;evm.model.ptg000023l.183;evm.model.ptg000025l.684;evm.model.ptg000025l.713;evm.model.ptg000028l.268;evm.model.ptg000028l.415;ev…
GO:0016757	Molecular Function	transferase activity, transferring glycosyl groups	9	189	0.713664	0.967098	evm.model.ptg000005l.451;evm.model.ptg000006l.475;evm.model.ptg000011l.969;evm.model.ptg000013l.253;evm.model.ptg000025l.478;evm.model.ptg000028l.249;evm.model.ptg000035l.35;evm.model.ptg000035l.742;evm.model.ptg000050l.229
GO:0004518	Molecular Function	nuclease activity	2	46	0.725573	0.967098	evm.model.ptg000003l.918;evm.model.ptg000051l.342
GO:0004180	Molecular Function	carboxypeptidase activity	1	23	0.726346	0.967098	evm.model.ptg000011l.884
GO:0004198	Molecular Function	calcium-dependent cysteine-type endopeptidase activity	1	23	0.726346	0.967098	evm.model.ptg000001l.246
GO:0005516	Molecular Function	calmodulin binding	1	23	0.726346	0.967098	evm.model.ptg000021l.295
GO:0008289	Molecular Function	lipid binding	7	152	0.733208	0.967098	evm.model.ptg000001l.300;evm.model.ptg000003l.620;evm.model.ptg000005l.926;evm.model.ptg000017l.666;evm.model.ptg000042l.546;evm.model.ptg000042l.897;evm.model.ptg000064l.316
GO:0043168	Molecular Function	anion binding	76	1473	0.733879	0.967098	evm.model.ptg000001l.300;evm.model.ptg000001l.528;evm.model.ptg000001l.612;evm.model.ptg000001l.770;evm.model.ptg000002l.200;evm.model.ptg000002l.499;evm.model.ptg000002l.500;evm.model.ptg000002l.719;evm.model.ptg000002l.724;evm.model.ptg000002l.901;evm.model.ptg000002l.93;evm.model.ptg000002l.946;evm.model.ptg000003l.426;evm.model.ptg000003l.504;evm.model.ptg000003l.567;evm.model.ptg000003l.620;…
GO:0016887	Molecular Function	ATPase activity	6	132	0.73615	0.967098	evm.model.ptg000001l.528;evm.model.ptg000001l.612;evm.model.ptg000002l.946;evm.model.ptg000003l.752;evm.model.ptg000023l.6;evm.model.ptg000025l.627
GO:0016410	Molecular Function	N-acyltransferase activity	2	47	0.736535	0.967098	evm.model.ptg000019l.252;evm.model.ptg000042l.71
GO:0044877	Molecular Function	macromolecular complex binding	7	153	0.739389	0.967098	evm.model.ptg000005l.781;evm.model.ptg000006l.515;evm.model.ptg000017l.610;evm.model.ptg000017l.821;evm.model.ptg000021l.295;evm.model.ptg000048l.90;evm.model.ptg000050l.479
GO:0000975	Molecular Function	regulatory region DNA binding	1	24	0.741356	0.967098	evm.model.ptg000025l.930
GO:0000976	Molecular Function	transcription regulatory region sequence-specific DNA binding	1	24	0.741356	0.967098	evm.model.ptg000025l.930
GO:0001067	Molecular Function	regulatory region nucleic acid binding	1	24	0.741356	0.967098	evm.model.ptg000025l.930
GO:0044212	Molecular Function	transcription regulatory region DNA binding	1	24	0.741356	0.967098	evm.model.ptg000025l.930
GO:1990837	Molecular Function	sequence-specific double-stranded DNA binding	1	24	0.741356	0.967098	evm.model.ptg000025l.930
GO:0072522	Biological Process	purine-containing compound biosynthetic process	1	53	0.937411	0.967797	evm.model.ptg000003l.677
GO:0030163	Biological Process	protein catabolic process	1	54	0.940614	0.969533	evm.model.ptg000006l.739
GO:0005543	Molecular Function	phospholipid binding	4	92	0.748989	0.973686	evm.model.ptg000001l.300;evm.model.ptg000003l.620;evm.model.ptg000042l.546;evm.model.ptg000042l.897
GO:0004197	Molecular Function	cysteine-type endopeptidase activity	1	25	0.755544	0.978832	evm.model.ptg000001l.246
GO:0048522	Biological Process	positive regulation of cellular process	1	59	0.954339	0.98209	evm.model.ptg000004l.416
GO:0005102	Molecular Function	receptor binding	14	298	0.760726	0.98217	evm.model.ptg000002l.119;evm.model.ptg000005l.668;evm.model.ptg000006l.237;evm.model.ptg000008l.409;evm.model.ptg000009l.370;evm.model.ptg000015l.211;evm.model.ptg000025l.518;evm.model.ptg000025l.790;evm.model.ptg000035l.595;evm.model.ptg000050l.421;evm.model.ptg000051l.15;evm.model.ptg000054l.83;evm.model.ptg000080l.408;evm.model.ptg000104l.7
GO:0048523	Biological Process	negative regulation of cellular process	1	61	0.958898	0.98519	evm.model.ptg000028l.793
GO:0051213	Molecular Function	dioxygenase activity	1	26	0.768955	0.988772	evm.model.ptg000009l.301
GO:0016798	Molecular Function	hydrolase activity, acting on glycosyl bonds	4	95	0.771085	0.988772	evm.model.ptg000010l.99;evm.model.ptg000013l.37;evm.model.ptg000014l.434;evm.model.ptg000064l.135
GO:0005179	Molecular Function	hormone activity	3	74	0.778338	0.991454	evm.model.ptg000006l.237;evm.model.ptg000035l.595;evm.model.ptg000104l.7
GO:0005515	Molecular Function	protein binding	172	3285	0.778436	0.991454	evm.model.ptg000001l.235;evm.model.ptg000001l.365;evm.model.ptg000001l.484;evm.model.ptg000001l.744;evm.model.ptg000001l.790;evm.model.ptg000001l.919;evm.model.ptg000002l.1166;evm.model.ptg000002l.119;evm.model.ptg000002l.1329;evm.model.ptg000002l.1429;evm.model.ptg000002l.299;evm.model.ptg000002l.887;evm.model.ptg000003l.126;evm.model.ptg000003l.159;evm.model.ptg000003l.262;evm.model.ptg000003l.…
GO:0016627	Molecular Function	oxidoreductase activity, acting on the CH-CH group of donors	1	27	0.781631	0.992171	evm.model.ptg000080l.587
GO:0042578	Molecular Function	phosphoric ester hydrolase activity	10	223	0.785332	0.993523	evm.model.ptg000005l.430;evm.model.ptg000011l.990;evm.model.ptg000012l.207;evm.model.ptg000015l.69;evm.model.ptg000018l.41;evm.model.ptg000023l.183;evm.model.ptg000025l.458;evm.model.ptg000028l.356;evm.model.ptg000042l.18;evm.model.ptg000107l.256
GO:0048519	Biological Process	negative regulation of biological process	1	69	0.973024	0.998094	evm.model.ptg000028l.793
GO:0016301	Molecular Function	kinase activity	33	680	0.792541	0.998696	evm.model.ptg000001l.292;evm.model.ptg000001l.805;evm.model.ptg000002l.463;evm.model.ptg000002l.464;evm.model.ptg000002l.499;evm.model.ptg000002l.500;evm.model.ptg000002l.724;evm.model.ptg000002l.93;evm.model.ptg000003l.426;evm.model.ptg000004l.220;evm.model.ptg000005l.595;evm.model.ptg000006l.482;evm.model.ptg000006l.725;evm.model.ptg000008l.5;evm.model.ptg000013l.649;evm.model.ptg000015l.67;evm…
GO:0005096	Molecular Function	GTPase activator activity	2	53	0.794718	0.998696	evm.model.ptg000003l.159;evm.model.ptg000016l.8
GO:0006928	Biological Process	movement of cell or subcellular component	1	73	0.978151	1	evm.model.ptg000008l.585
GO:0006812	Biological Process	cation transport	4	181	0.984514	1	evm.model.ptg000002l.369;evm.model.ptg000003l.838;evm.model.ptg000025l.627;evm.model.ptg000042l.343
GO:0007156	Biological Process	homophilic cell adhesion via plasma membrane adhesion molecules	1	86	0.988998	1	evm.model.ptg000008l.34
GO:0098742	Biological Process	cell-cell adhesion via plasma-membrane adhesion molecules	1	86	0.988998	1	evm.model.ptg000008l.34
GO:0098609	Biological Process	cell-cell adhesion	1	88	0.990101	1	evm.model.ptg000008l.34
GO:0055085	Biological Process	transmembrane transport	20	617	0.991942	1	evm.model.ptg000001l.140;evm.model.ptg000001l.910;evm.model.ptg000001l.92;evm.model.ptg000002l.1093;evm.model.ptg000002l.386;evm.model.ptg000002l.676;evm.model.ptg000002l.773;evm.model.ptg000003l.651;evm.model.ptg000003l.849;evm.model.ptg000004l.887;evm.model.ptg000005l.799;evm.model.ptg000012l.278;evm.model.ptg000013l.752;evm.model.ptg000015l.18;evm.model.ptg000017l.698;evm.model.ptg000025l.627;…
GO:0006810	Biological Process	transport	39	1066	0.993474	1	evm.model.ptg000001l.140;evm.model.ptg000001l.443;evm.model.ptg000001l.547;evm.model.ptg000001l.910;evm.model.ptg000001l.919;evm.model.ptg000001l.92;evm.model.ptg000002l.1093;evm.model.ptg000002l.369;evm.model.ptg000002l.386;evm.model.ptg000002l.676;evm.model.ptg000002l.741;evm.model.ptg000002l.773;evm.model.ptg000003l.651;evm.model.ptg000003l.838;evm.model.ptg000003l.849;evm.model.ptg000004l.887…
GO:0030001	Biological Process	metal ion transport	1	96	0.993516	1	evm.model.ptg000002l.369
GO:0051179	Biological Process	localization	40	1092	0.993945	1	evm.model.ptg000001l.140;evm.model.ptg000001l.443;evm.model.ptg000001l.547;evm.model.ptg000001l.910;evm.model.ptg000001l.919;evm.model.ptg000001l.92;evm.model.ptg000002l.1093;evm.model.ptg000002l.369;evm.model.ptg000002l.386;evm.model.ptg000002l.676;evm.model.ptg000002l.741;evm.model.ptg000002l.773;evm.model.ptg000003l.651;evm.model.ptg000003l.838;evm.model.ptg000003l.849;evm.model.ptg000004l.887…
GO:0051234	Biological Process	establishment of localization	39	1070	0.994001	1	evm.model.ptg000001l.140;evm.model.ptg000001l.443;evm.model.ptg000001l.547;evm.model.ptg000001l.910;evm.model.ptg000001l.919;evm.model.ptg000001l.92;evm.model.ptg000002l.1093;evm.model.ptg000002l.369;evm.model.ptg000002l.386;evm.model.ptg000002l.676;evm.model.ptg000002l.741;evm.model.ptg000002l.773;evm.model.ptg000003l.651;evm.model.ptg000003l.838;evm.model.ptg000003l.849;evm.model.ptg000004l.887…
GO:0044765	Biological Process	single-organism transport	33	941	0.994875	1	evm.model.ptg000001l.140;evm.model.ptg000001l.547;evm.model.ptg000001l.910;evm.model.ptg000001l.92;evm.model.ptg000002l.1093;evm.model.ptg000002l.369;evm.model.ptg000002l.386;evm.model.ptg000002l.676;evm.model.ptg000002l.741;evm.model.ptg000002l.773;evm.model.ptg000003l.651;evm.model.ptg000003l.838;evm.model.ptg000003l.849;evm.model.ptg000004l.887;evm.model.ptg000005l.799;evm.model.ptg000011l.112…
GO:1902578	Biological Process	single-organism localization	33	949	0.995725	1	evm.model.ptg000001l.140;evm.model.ptg000001l.547;evm.model.ptg000001l.910;evm.model.ptg000001l.92;evm.model.ptg000002l.1093;evm.model.ptg000002l.369;evm.model.ptg000002l.386;evm.model.ptg000002l.676;evm.model.ptg000002l.741;evm.model.ptg000002l.773;evm.model.ptg000003l.651;evm.model.ptg000003l.838;evm.model.ptg000003l.849;evm.model.ptg000004l.887;evm.model.ptg000005l.799;evm.model.ptg000011l.112…
GO:0006811	Biological Process	ion transport	12	466	0.998121	1	evm.model.ptg000001l.92;evm.model.ptg000002l.1093;evm.model.ptg000002l.369;evm.model.ptg000002l.741;evm.model.ptg000003l.838;evm.model.ptg000003l.849;evm.model.ptg000011l.1120;evm.model.ptg000012l.278;evm.model.ptg000023l.619;evm.model.ptg000025l.627;evm.model.ptg000026l.106;evm.model.ptg000042l.343
GO:0007155	Biological Process	cell adhesion	1	145	0.999521	1	evm.model.ptg000008l.34
GO:0022610	Biological Process	biological adhesion	1	145	0.999521	1	evm.model.ptg000008l.34
GO:0008150	Biological Process	biological_process	300	5915	1	1	evm.model.ptg000001l.140;evm.model.ptg000001l.141;evm.model.ptg000001l.219;evm.model.ptg000001l.246;evm.model.ptg000001l.292;evm.model.ptg000001l.330;evm.model.ptg000001l.365;evm.model.ptg000001l.443;evm.model.ptg000001l.547;evm.model.ptg000001l.734;evm.model.ptg000001l.770;evm.model.ptg000001l.805;evm.model.ptg000001l.807;evm.model.ptg000001l.828;evm.model.ptg000001l.846;evm.model.ptg000001l.910…
GO:0016788	Molecular Function	hydrolase activity, acting on ester bonds	15	333	0.81788	1	evm.model.ptg000003l.918;evm.model.ptg000005l.430;evm.model.ptg000011l.990;evm.model.ptg000012l.207;evm.model.ptg000015l.285;evm.model.ptg000015l.69;evm.model.ptg000018l.41;evm.model.ptg000023l.183;evm.model.ptg000024l.220;evm.model.ptg000025l.458;evm.model.ptg000028l.356;evm.model.ptg000042l.18;evm.model.ptg000051l.342;evm.model.ptg000061l.76;evm.model.ptg000107l.256
GO:0005244	Molecular Function	voltage-gated ion channel activity	1	31	0.825762	1	evm.model.ptg000023l.619
GO:0022832	Molecular Function	voltage-gated channel activity	1	31	0.825762	1	evm.model.ptg000023l.619
GO:0022890	Molecular Function	inorganic cation transmembrane transporter activity	6	149	0.832058	1	evm.model.ptg000002l.369;evm.model.ptg000003l.752;evm.model.ptg000003l.838;evm.model.ptg000023l.619;evm.model.ptg000025l.627;evm.model.ptg000042l.343
GO:0004866	Molecular Function	endopeptidase inhibitor activity	2	58	0.834223	1	evm.model.ptg000002l.1390;evm.model.ptg000004l.852
GO:0061135	Molecular Function	endopeptidase regulator activity	2	58	0.834223	1	evm.model.ptg000002l.1390;evm.model.ptg000004l.852
GO:0030246	Molecular Function	carbohydrate binding	1	32	0.835326	1	evm.model.ptg000003l.886
GO:0005509	Molecular Function	calcium ion binding	17	380	0.838399	1	evm.model.ptg000001l.883;evm.model.ptg000004l.410;evm.model.ptg000005l.1173;evm.model.ptg000005l.415;evm.model.ptg000006l.260;evm.model.ptg000006l.643;evm.model.ptg000008l.34;evm.model.ptg000008l.347;evm.model.ptg000008l.457;evm.model.ptg000009l.576;evm.model.ptg000017l.152;evm.model.ptg000021l.297;evm.model.ptg000021l.320;evm.model.ptg000025l.847;evm.model.ptg000035l.195;evm.model.ptg000037l.20;…
GO:0020037	Molecular Function	heme binding	3	83	0.84001	1	evm.model.ptg000028l.978;evm.model.ptg000033l.15;evm.model.ptg000080l.778
GO:0004672	Molecular Function	protein kinase activity	28	603	0.845317	1	evm.model.ptg000001l.292;evm.model.ptg000002l.463;evm.model.ptg000002l.499;evm.model.ptg000002l.500;evm.model.ptg000002l.724;evm.model.ptg000002l.93;evm.model.ptg000003l.426;evm.model.ptg000004l.220;evm.model.ptg000005l.595;evm.model.ptg000006l.725;evm.model.ptg000008l.5;evm.model.ptg000013l.649;evm.model.ptg000015l.67;evm.model.ptg000023l.520;evm.model.ptg000024l.104;evm.model.ptg000025l.584;evm…
GO:0005261	Molecular Function	cation channel activity	2	60	0.848006	1	evm.model.ptg000002l.369;evm.model.ptg000023l.619
GO:0016787	Molecular Function	hydrolase activity	78	1573	0.849634	1	evm.model.ptg000001l.246;evm.model.ptg000001l.528;evm.model.ptg000001l.612;evm.model.ptg000002l.1320;evm.model.ptg000002l.1372;evm.model.ptg000002l.719;evm.model.ptg000002l.901;evm.model.ptg000002l.946;evm.model.ptg000003l.504;evm.model.ptg000003l.752;evm.model.ptg000003l.918;evm.model.ptg000004l.489;evm.model.ptg000005l.1037;evm.model.ptg000005l.359;evm.model.ptg000005l.430;evm.model.ptg000005l.…
GO:0032403	Molecular Function	protein complex binding	5	131	0.851062	1	evm.model.ptg000005l.781;evm.model.ptg000006l.515;evm.model.ptg000017l.610;evm.model.ptg000017l.821;evm.model.ptg000021l.295
GO:0004114	Molecular Function	3',5'-cyclic-nucleotide phosphodiesterase activity	1	34	0.852911	1	evm.model.ptg000042l.18
GO:0008135	Molecular Function	translation factor activity, RNA binding	1	34	0.852911	1	evm.model.ptg000035l.260
GO:0050660	Molecular Function	flavin adenine dinucleotide binding	1	34	0.852911	1	evm.model.ptg000080l.587
GO:0051536	Molecular Function	iron-sulfur cluster binding	1	34	0.852911	1	evm.model.ptg000080l.548
GO:0051540	Molecular Function	metal cluster binding	1	34	0.852911	1	evm.model.ptg000080l.548
GO:0008236	Molecular Function	serine-type peptidase activity	6	154	0.854264	1	evm.model.ptg000011l.552;evm.model.ptg000011l.884;evm.model.ptg000025l.847;evm.model.ptg000035l.595;evm.model.ptg000037l.20;evm.model.ptg000050l.354
GO:0017171	Molecular Function	serine hydrolase activity	6	154	0.854264	1	evm.model.ptg000011l.552;evm.model.ptg000011l.884;evm.model.ptg000025l.847;evm.model.ptg000035l.595;evm.model.ptg000037l.20;evm.model.ptg000050l.354
GO:0004112	Molecular Function	cyclic-nucleotide phosphodiesterase activity	1	35	0.860988	1	evm.model.ptg000042l.18
GO:0005198	Molecular Function	structural molecule activity	6	156	0.862447	1	evm.model.ptg000001l.282;evm.model.ptg000004l.490;evm.model.ptg000017l.296;evm.model.ptg000020l.224;evm.model.ptg000028l.559;evm.model.ptg000042l.903
GO:0008233	Molecular Function	peptidase activity	20	451	0.865382	1	evm.model.ptg000001l.246;evm.model.ptg000002l.1320;evm.model.ptg000002l.1372;evm.model.ptg000005l.1037;evm.model.ptg000006l.393;evm.model.ptg000011l.1133;evm.model.ptg000011l.552;evm.model.ptg000011l.674;evm.model.ptg000011l.884;evm.model.ptg000017l.232;evm.model.ptg000025l.847;evm.model.ptg000028l.415;evm.model.ptg000028l.457;evm.model.ptg000035l.13;evm.model.ptg000035l.595;evm.model.ptg000037l.…
GO:0008238	Molecular Function	exopeptidase activity	1	36	0.868621	1	evm.model.ptg000011l.884
GO:0070011	Molecular Function	peptidase activity, acting on L-amino acid peptides	19	435	0.875821	1	evm.model.ptg000001l.246;evm.model.ptg000002l.1320;evm.model.ptg000002l.1372;evm.model.ptg000005l.1037;evm.model.ptg000006l.393;evm.model.ptg000011l.1133;evm.model.ptg000011l.552;evm.model.ptg000011l.884;evm.model.ptg000017l.232;evm.model.ptg000025l.847;evm.model.ptg000028l.415;evm.model.ptg000028l.457;evm.model.ptg000035l.13;evm.model.ptg000035l.595;evm.model.ptg000037l.20;evm.model.ptg000042l.6…
GO:0022804	Molecular Function	active transmembrane transporter activity	2	65	0.878018	1	evm.model.ptg000003l.752;evm.model.ptg000025l.627
GO:0030414	Molecular Function	peptidase inhibitor activity	2	65	0.878018	1	evm.model.ptg000002l.1390;evm.model.ptg000004l.852
GO:0061134	Molecular Function	peptidase regulator activity	2	65	0.878018	1	evm.model.ptg000002l.1390;evm.model.ptg000004l.852
GO:0043167	Molecular Function	ion binding	125	2488	0.881603	1	evm.model.ptg000001l.219;evm.model.ptg000001l.300;evm.model.ptg000001l.528;evm.model.ptg000001l.547;evm.model.ptg000001l.612;evm.model.ptg000001l.770;evm.model.ptg000001l.883;evm.model.ptg000002l.200;evm.model.ptg000002l.499;evm.model.ptg000002l.500;evm.model.ptg000002l.719;evm.model.ptg000002l.724;evm.model.ptg000002l.901;evm.model.ptg000002l.93;evm.model.ptg000002l.946;evm.model.ptg000003l.426;…
GO:0004175	Molecular Function	endopeptidase activity	11	272	0.885943	1	evm.model.ptg000001l.246;evm.model.ptg000002l.1372;evm.model.ptg000005l.1037;evm.model.ptg000006l.393;evm.model.ptg000011l.552;evm.model.ptg000025l.847;evm.model.ptg000028l.415;evm.model.ptg000035l.13;evm.model.ptg000037l.20;evm.model.ptg000050l.354;evm.model.ptg000080l.502
GO:0030695	Molecular Function	GTPase regulator activity	2	67	0.888415	1	evm.model.ptg000003l.159;evm.model.ptg000016l.8
GO:0016773	Molecular Function	phosphotransferase activity, alcohol group as acceptor	30	666	0.891997	1	evm.model.ptg000001l.292;evm.model.ptg000002l.463;evm.model.ptg000002l.464;evm.model.ptg000002l.499;evm.model.ptg000002l.500;evm.model.ptg000002l.724;evm.model.ptg000002l.93;evm.model.ptg000003l.426;evm.model.ptg000004l.220;evm.model.ptg000005l.595;evm.model.ptg000006l.725;evm.model.ptg000008l.5;evm.model.ptg000013l.649;evm.model.ptg000015l.67;evm.model.ptg000023l.520;evm.model.ptg000024l.104;evm…
GO:0046872	Molecular Function	metal ion binding	50	1063	0.893449	1	evm.model.ptg000001l.219;evm.model.ptg000001l.547;evm.model.ptg000001l.883;evm.model.ptg000003l.899;evm.model.ptg000004l.410;evm.model.ptg000005l.1037;evm.model.ptg000005l.1173;evm.model.ptg000005l.415;evm.model.ptg000006l.192;evm.model.ptg000006l.260;evm.model.ptg000006l.61;evm.model.ptg000006l.643;evm.model.ptg000006l.82;evm.model.ptg000008l.34;evm.model.ptg000008l.347;evm.model.ptg000008l.457;…
GO:0003755	Molecular Function	peptidyl-prolyl cis-trans isomerase activity	1	40	0.895193	1	evm.model.ptg000004l.120
GO:0016859	Molecular Function	cis-trans isomerase activity	1	40	0.895193	1	evm.model.ptg000004l.120
GO:0043169	Molecular Function	cation binding	50	1067	0.898926	1	evm.model.ptg000001l.219;evm.model.ptg000001l.547;evm.model.ptg000001l.883;evm.model.ptg000003l.899;evm.model.ptg000004l.410;evm.model.ptg000005l.1037;evm.model.ptg000005l.1173;evm.model.ptg000005l.415;evm.model.ptg000006l.192;evm.model.ptg000006l.260;evm.model.ptg000006l.61;evm.model.ptg000006l.643;evm.model.ptg000006l.82;evm.model.ptg000008l.34;evm.model.ptg000008l.347;evm.model.ptg000008l.457;…
GO:0008047	Molecular Function	enzyme activator activity	2	70	0.902479	1	evm.model.ptg000003l.159;evm.model.ptg000016l.8
GO:0008324	Molecular Function	cation transmembrane transporter activity	6	170	0.909663	1	evm.model.ptg000002l.369;evm.model.ptg000003l.752;evm.model.ptg000003l.838;evm.model.ptg000023l.619;evm.model.ptg000025l.627;evm.model.ptg000042l.343
GO:0005524	Molecular Function	ATP binding	43	938	0.910836	1	evm.model.ptg000001l.528;evm.model.ptg000001l.612;evm.model.ptg000001l.770;evm.model.ptg000002l.200;evm.model.ptg000002l.499;evm.model.ptg000002l.500;evm.model.ptg000002l.724;evm.model.ptg000002l.93;evm.model.ptg000002l.946;evm.model.ptg000003l.426;evm.model.ptg000003l.567;evm.model.ptg000003l.651;evm.model.ptg000004l.220;evm.model.ptg000004l.307;evm.model.ptg000005l.595;evm.model.ptg000006l.116;…
GO:0032559	Molecular Function	adenyl ribonucleotide binding	43	939	0.912119	1	evm.model.ptg000001l.528;evm.model.ptg000001l.612;evm.model.ptg000001l.770;evm.model.ptg000002l.200;evm.model.ptg000002l.499;evm.model.ptg000002l.500;evm.model.ptg000002l.724;evm.model.ptg000002l.93;evm.model.ptg000002l.946;evm.model.ptg000003l.426;evm.model.ptg000003l.567;evm.model.ptg000003l.651;evm.model.ptg000004l.220;evm.model.ptg000004l.307;evm.model.ptg000005l.595;evm.model.ptg000006l.116;…
GO:0030554	Molecular Function	adenyl nucleotide binding	43	940	0.913388	1	evm.model.ptg000001l.528;evm.model.ptg000001l.612;evm.model.ptg000001l.770;evm.model.ptg000002l.200;evm.model.ptg000002l.499;evm.model.ptg000002l.500;evm.model.ptg000002l.724;evm.model.ptg000002l.93;evm.model.ptg000002l.946;evm.model.ptg000003l.426;evm.model.ptg000003l.567;evm.model.ptg000003l.651;evm.model.ptg000004l.220;evm.model.ptg000004l.307;evm.model.ptg000005l.595;evm.model.ptg000006l.116;…
GO:0008237	Molecular Function	metallopeptidase activity	5	149	0.916481	1	evm.model.ptg000005l.1037;evm.model.ptg000006l.393;evm.model.ptg000028l.415;evm.model.ptg000035l.13;evm.model.ptg000080l.502
GO:0016616	Molecular Function	oxidoreductase activity, acting on the CH-OH group of donors, NAD or NADP as acceptor	1	45	0.920994	1	evm.model.ptg000011l.551
GO:0060589	Molecular Function	nucleoside-triphosphatase regulator activity	2	75	0.922302	1	evm.model.ptg000003l.159;evm.model.ptg000016l.8
GO:0016614	Molecular Function	oxidoreductase activity, acting on CH-OH group of donors	1	46	0.925336	1	evm.model.ptg000011l.551
GO:0004252	Molecular Function	serine-type endopeptidase activity	4	129	0.928157	1	evm.model.ptg000011l.552;evm.model.ptg000025l.847;evm.model.ptg000037l.20;evm.model.ptg000050l.354
GO:0008017	Molecular Function	microtubule binding	2	77	0.929115	1	evm.model.ptg000017l.821;evm.model.ptg000021l.295
GO:0004674	Molecular Function	protein serine/threonine kinase activity	3	104	0.929292	1	evm.model.ptg000002l.499;evm.model.ptg000002l.500;evm.model.ptg000028l.386
GO:0004497	Molecular Function	monooxygenase activity	2	79	0.935361	1	evm.model.ptg000028l.978;evm.model.ptg000080l.778
GO:0005506	Molecular Function	iron ion binding	2	82	0.943762	1	evm.model.ptg000028l.978;evm.model.ptg000080l.778
GO:0016705	Molecular Function	oxidoreductase activity, acting on paired donors, with incorporation or reduction of molecular oxygen	2	87	0.955501	1	evm.model.ptg000028l.978;evm.model.ptg000080l.778
GO:0046873	Molecular Function	metal ion transmembrane transporter activity	2	88	0.95755	1	evm.model.ptg000002l.369;evm.model.ptg000023l.619
GO:0005126	Molecular Function	cytokine receptor binding	1	56	0.957592	1	evm.model.ptg000015l.211
GO:0003779	Molecular Function	actin binding	2	89	0.959508	1	evm.model.ptg000004l.96;evm.model.ptg000014l.329
GO:0004857	Molecular Function	enzyme inhibitor activity	2	89	0.959508	1	evm.model.ptg000002l.1390;evm.model.ptg000004l.852
GO:0005085	Molecular Function	guanyl-nucleotide exchange factor activity	4	145	0.960715	1	evm.model.ptg000005l.269;evm.model.ptg000005l.901;evm.model.ptg000023l.509;evm.model.ptg000086l.13
GO:0015631	Molecular Function	tubulin binding	2	90	0.961379	1	evm.model.ptg000017l.821;evm.model.ptg000021l.295
GO:0019899	Molecular Function	enzyme binding	1	62	0.969805	1	evm.model.ptg000042l.816
GO:0008081	Molecular Function	phosphoric diester hydrolase activity	1	65	0.974524	1	evm.model.ptg000042l.18
GO:0008092	Molecular Function	cytoskeletal protein binding	5	196	0.984741	1	evm.model.ptg000004l.96;evm.model.ptg000014l.329;evm.model.ptg000017l.821;evm.model.ptg000021l.295;evm.model.ptg000023l.60
GO:0005230	Molecular Function	extracellular ligand-gated ion channel activity	1	86	0.992256	1	evm.model.ptg000026l.106
GO:0030234	Molecular Function	enzyme regulator activity	4	190	0.993751	1	evm.model.ptg000002l.1390;evm.model.ptg000003l.159;evm.model.ptg000004l.852;evm.model.ptg000016l.8
GO:0022892	Molecular Function	substrate-specific transporter activity	15	474	0.994289	1	evm.model.ptg000001l.92;evm.model.ptg000002l.1093;evm.model.ptg000002l.369;evm.model.ptg000003l.752;evm.model.ptg000003l.838;evm.model.ptg000003l.849;evm.model.ptg000009l.508;evm.model.ptg000011l.1120;evm.model.ptg000012l.278;evm.model.ptg000017l.698;evm.model.ptg000023l.619;evm.model.ptg000025l.627;evm.model.ptg000026l.106;evm.model.ptg000042l.343;evm.model.ptg000051l.16
GO:0015276	Molecular Function	ligand-gated ion channel activity	1	99	0.996299	1	evm.model.ptg000026l.106
GO:0022834	Molecular Function	ligand-gated channel activity	1	99	0.996299	1	evm.model.ptg000026l.106
GO:0022836	Molecular Function	gated channel activity	2	141	0.99686	1	evm.model.ptg000023l.619;evm.model.ptg000026l.106
GO:0098772	Molecular Function	molecular function regulator	8	332	0.998132	1	evm.model.ptg000002l.1390;evm.model.ptg000003l.159;evm.model.ptg000004l.852;evm.model.ptg000005l.269;evm.model.ptg000005l.901;evm.model.ptg000016l.8;evm.model.ptg000023l.509;evm.model.ptg000086l.13
GO:0003774	Molecular Function	motor activity	1	112	0.998233	1	evm.model.ptg000006l.116
GO:0022891	Molecular Function	substrate-specific transmembrane transporter activity	12	443	0.998521	1	evm.model.ptg000001l.92;evm.model.ptg000002l.1093;evm.model.ptg000002l.369;evm.model.ptg000003l.752;evm.model.ptg000003l.838;evm.model.ptg000003l.849;evm.model.ptg000012l.278;evm.model.ptg000017l.698;evm.model.ptg000023l.619;evm.model.ptg000025l.627;evm.model.ptg000026l.106;evm.model.ptg000042l.343
GO:0005215	Molecular Function	transporter activity	25	763	0.998823	1	evm.model.ptg000001l.910;evm.model.ptg000001l.92;evm.model.ptg000002l.1093;evm.model.ptg000002l.369;evm.model.ptg000002l.386;evm.model.ptg000002l.676;evm.model.ptg000002l.773;evm.model.ptg000003l.752;evm.model.ptg000003l.838;evm.model.ptg000003l.849;evm.model.ptg000004l.887;evm.model.ptg000005l.799;evm.model.ptg000009l.508;evm.model.ptg000011l.1120;evm.model.ptg000012l.278;evm.model.ptg000013l.75…
GO:0005216	Molecular Function	ion channel activity	6	293	0.999043	1	evm.model.ptg000001l.92;evm.model.ptg000002l.1093;evm.model.ptg000002l.369;evm.model.ptg000003l.849;evm.model.ptg000023l.619;evm.model.ptg000026l.106
GO:0022838	Molecular Function	substrate-specific channel activity	6	293	0.999043	1	evm.model.ptg000001l.92;evm.model.ptg000002l.1093;evm.model.ptg000002l.369;evm.model.ptg000003l.849;evm.model.ptg000023l.619;evm.model.ptg000026l.106
GO:0015075	Molecular Function	ion transmembrane transporter activity	11	431	0.999084	1	evm.model.ptg000001l.92;evm.model.ptg000002l.1093;evm.model.ptg000002l.369;evm.model.ptg000003l.752;evm.model.ptg000003l.838;evm.model.ptg000003l.849;evm.model.ptg000012l.278;evm.model.ptg000023l.619;evm.model.ptg000025l.627;evm.model.ptg000026l.106;evm.model.ptg000042l.343
GO:0015267	Molecular Function	channel activity	6	312	0.999569	1	evm.model.ptg000001l.92;evm.model.ptg000002l.1093;evm.model.ptg000002l.369;evm.model.ptg000003l.849;evm.model.ptg000023l.619;evm.model.ptg000026l.106
GO:0022803	Molecular Function	passive transmembrane transporter activity	6	312	0.999569	1	evm.model.ptg000001l.92;evm.model.ptg000002l.1093;evm.model.ptg000002l.369;evm.model.ptg000003l.849;evm.model.ptg000023l.619;evm.model.ptg000026l.106
GO:0022857	Molecular Function	transmembrane transporter activity	21	724	0.999775	1	evm.model.ptg000001l.910;evm.model.ptg000001l.92;evm.model.ptg000002l.1093;evm.model.ptg000002l.369;evm.model.ptg000002l.386;evm.model.ptg000002l.676;evm.model.ptg000002l.773;evm.model.ptg000003l.752;evm.model.ptg000003l.838;evm.model.ptg000003l.849;evm.model.ptg000004l.887;evm.model.ptg000005l.799;evm.model.ptg000012l.278;evm.model.ptg000013l.752;evm.model.ptg000015l.18;evm.model.ptg000017l.698;…
GO:0003674	Molecular Function	molecular_function	565	10324	1	1	evm.model.ptg000001l.141;evm.model.ptg000001l.217;evm.model.ptg000001l.219;evm.model.ptg000001l.226;evm.model.ptg000001l.235;evm.model.ptg000001l.246;evm.model.ptg000001l.264;evm.model.ptg000001l.282;evm.model.ptg000001l.292;evm.model.ptg000001l.300;evm.model.ptg000001l.361;evm.model.ptg000001l.365;evm.model.ptg000001l.476;evm.model.ptg000001l.484;evm.model.ptg000001l.528;evm.model.ptg000001l.547…
GO:0005575	Cellular Component	cellular_component	181	3671	1	1	evm.model.ptg000001l.140;evm.model.ptg000001l.219;evm.model.ptg000001l.264;evm.model.ptg000001l.282;evm.model.ptg000001l.547;evm.model.ptg000001l.770;evm.model.ptg000001l.846;evm.model.ptg000001l.910;evm.model.ptg000001l.919;evm.model.ptg000001l.92;evm.model.ptg000002l.100;evm.model.ptg000002l.1093;evm.model.ptg000002l.1390;evm.model.ptg000002l.253;evm.model.ptg000002l.263;evm.model.ptg000002l.31…
[truncated: 4,375 more columns]

[truncated: 2 more sheets: Table 10, Table 11]
